# Supplementary material for: Microblog-HAN: A micro-blog rumor detection model based on heterogeneous graph attention network
Source: PLoS One. 2022 Apr 12;17(4):e0266598. doi: 10.1371/journal.pone.0266598 (PMC9004763; doi:10.1371/journal.pone.0266598)
Supplement: S1 File — (ZIP) [file pone.0266598.s008.zip]

Archive with 16 entries (11 files):
- code/
- code/data_preprocess/
- code/data_preprocess/__pycache__/
- code/data_preprocess/__pycache__/langconv.cpython-38.pyc
- code/data_preprocess/__pycache__/zh_wiki.cpython-38.pyc
- code/data_preprocess/black.jpg
- code/data_preprocess/build_mat.py
- code/data_preprocess/build_preprocesspic_mat.py
- code/data_preprocess/download_pics.py
- code/data_preprocess/langconv.py
- code/data_preprocess/mat.py
- code/data_preprocess/pictures/
- code/data_preprocess/stop_words
- code/data_preprocess/zh_wiki.py
- code/train/
- code/train/train.ipynb
