# Supplementary material for: Microblog-HAN: A micro-blog rumor detection model based on heterogeneous graph attention network
Source: PLoS One. 2022 Apr 12;17(4):e0266598. doi: 10.1371/journal.pone.0266598 (PMC9004763; doi:10.1371/journal.pone.0266598)
Supplement: S1 File — (ZIP) [file pone.0266598.s008.zip › code/data_preprocess/build_mat.py]

import random
import os
import json
import glob
from os import path
from aip import AipOcr
from PIL import Image
from gensim.models import Word2Vec
import pandas as pd
import logging
import jieba
import xmnlp
import re
from langconv import *
from snownlp import SnowNLP
import math
from numpy import *
import scipy.io as sio
import numpy as np


def shuffle_weibos(p1,p2):
    """shuffle weibo ids and save the corresponding labels
    input:
        p1:the path of rumors
        p2:the path of nonrumoms
    output:
        file_list:the list of shuffled weibo_ids
    """
    wid_list=[]
    labels=[]
    for line in open(p1,'r',encoding='utf-8'):
        w=json.loads(line)
        wid_list.append(w['weibo_id'])
        labels.append([0, 1])
    for line in open(p2,'r',encoding='utf-8'):
        w=json.loads(line)
        wid_list.append(w['weibo_id'])
        labels.append([1, 0])

    random.shuffle(wid_list)

    # write the shuffled result to a file
    file_write_obj = open("ordered_weibos.txt", 'w',encoding='utf-8')
    for i in range(len(wid_list)):
        file_write_obj.writelines(str(i)+' '+wid_list[i])
        file_write_obj.write('\n')
    file_write_obj.close()

    '''
    # write the labels to a file
    file_write_obj = open("label.txt", 'w')
    for item in labels:
        file_write_obj.writelines(item)
        file_write_obj.write('\n')
    file_write_obj.close()
    '''
    
    return wid_list, labels


def baiduOCR(picfile):
    """graphical characters recognization
    picfile: the file name of input picture
    pic_content: the character recognization result
    """
    filename = path.basename(picfile)

    APP_ID = '23956859'  # baiduOCR APP_ID
    API_KEY = 'jeof9G8mjxGdn6ot6OATp2CR'  # baiduOCR API_KEY
    SECRECT_KEY = 'Gb6FsEu4ZfvYnXZevc2nsLAQubrtMROH'  #baiduOCR SECRECT_KEY
    client = AipOcr(APP_ID, API_KEY, SECRECT_KEY)

    i = open(picfile, 'rb')
    img = i.read()
    message = client.basicGeneral(img)  # general character recognition
    # message = client.basicAccurate(img)   # general character recognition with high precision   
    i.close()

    pic_content=""
    if message.get('words_result')!=None:
        if len(message.get('words_result'))>0:
            for text in message.get('words_result'):
                pic_content+=text.get('words')

    return pic_content


def Traditional2Simplified(sentence):
    '''Convert traditional characters to simplified characters
    param :
        sentence: Sentences to be converted
    return: simplified characters
    '''
    sentence = Converter('zh-hans').convert(sentence)
    return sentence


def add_pictext(p1, p2, pictext):
    """append characters recognization results to orginal text content
        input:
            p1:the path of rumors
            p2:the path of nonrumoms
        output:
           appended_text:appended text 
    """
    appended_text={}
    for line in open(p1,'r',encoding='utf-8'):
        w=json.loads(line)
        appended_text[w['weibo_id']]=w['content']
        if w['weibo_id'] in pictext.keys():
            appended_text[w['weibo_id']]+=pictext[w['weibo_id']]
        appended_text[w['weibo_id']]=clean(appended_text[w['weibo_id']])
            
    for line in open(p2,'r',encoding='utf-8'):
        w=json.loads(line)
        appended_text[w['weibo_id']]=w['content']
        if w['weibo_id'] in pictext.keys():
            appended_text[w['weibo_id']]+=pictext[w['weibo_id']]
        appended_text[w['weibo_id']]=clean(appended_text[w['weibo_id']])

    return appended_text
    

def clean(string):
    """clean the string"""
    string=Traditional2Simplified(string)
    string=re.sub(r'(?:回复)?(?://)?@[\w\u2E80-\u9FFF|-]+:?', ' ',string)  #去掉回复、@//
    string=re.sub('\[','',string) #替代'\]'
    string=re.sub('\]',',',string)        #替代'\['
    string=re.sub(r'http://[a-zA-Z0-9.?/&=:]*','',string)      #去掉url
    string=re.sub('我在这里:','',string)  #去掉 我在这里:
    string=re.sub('$','',string)
    content=re.sub('↓','',string)
    string=re.sub(r'∝','',string)
    string=re.sub(r'★','',string)
    string=re.sub(r'▲','',string)
    string=re.sub(r'()','',string)
    string=re.sub(r'|','',string)
    string=re.sub(r'→',' ',string)
    string=re.sub(r'●',' ',string)
    string=re.sub(r'◎','',string)
    string=re.sub(r'￠','',string)
    string=re.sub(r'≌','',string)
    string=re.sub(r'■','',string)
    string=re.sub(r'○','',string)
    string=re.sub(r'-','',string)
    string=re.sub(r'⊥','',string)
    string=re.sub(r'℃','',string)
    return string

    
def cut_words(ordered_wid, content):
    """cut words and remove stopwords
    """
    filepath_stw=r'stop_words'
    stopwords=[line.strip() for line in open(filepath_stw,'r',encoding='utf-8').readlines()]
    cutwords=[]
    for wid in ordered_wid:
        sen=jieba.lcut(content[wid]) #cut words
        sentence=[] #cut words list without stopwords
        for word in sen:
            if word not in stopwords: #remove stopwords
                if word!='\t':
                    sentence.append(word) 

        cutwords.append(sentence)
    return cutwords

    
def extract_text_features(ordered_wid, content):
    """extract text features of all posts
        ordered_wid:weibo_id list
        content:text content of posts
    """
    cutwords=cut_words(ordered_wid, content)
    model=Word2Vec(cutwords, sg=1, size=150, window=5, min_count=5, negative=3, sample=0.001, hs=1, workers=4)
    model.save('w2v_model')

    features=[] #text features
    max_length=40
    for cutword in cutwords:
        vec=[]
        i=0
        for word in cutword:
            if model.wv.__contains__(word):
                i+=1
                for num in model[word]:
                    vec.append(str(num))
            
                if i==max_length:##If exceeds 40, it will be truncated
                    break

        #If less than 40, make up with 0
        for j in range(150*(max_length-i)):
            vec.append('0')   
    
        features.append(vec)

    '''
    # save the result into a file
    with open('text_features.txt', 'w',encoding='utf-8-sig') as file:
        for feature in features:
            file.write(' '.join(feature) + '\n')
    '''


def extract_PP(ordered_wid, content):
    """extract meta-path PP
    input:
        ordered_wid: ordered weibo id list
        content: dictionary of post content
    return: the 2D list of meta-path PP
    """  
    topics=[]
    for wid in ordered_wid:
        text=content[wid]
        
        topic=[]
        # find the tag between 【 and 】
        index1=text.find('【')
        index2=text.find('】')
        if index1<index2:
            topic.append(text[index1+1:index2])

        # find the tag between # and #
        index=[substr.start() for substr in re.finditer('#',text)]
        if len(index)>0:
            for i in range(0,len(index)-1,2):
                index1=index[i]
                index2=index[i+1]
                topic.append(text[index1:index2+1])
              
        topics.append(topic)
        
    PP_relation=[]
    for i in range(len(topics)-1):
        for j in range(i+1,len(topics)):
            flag=0
            for ti in topics[i]:
                for tj in topics[j]:
                    if ti==tj and flag==0:
                        PP_relation.append([i,j])
                        flag=1
    return PP_relation


def extract_PUP(ordered_wid, p1, p2):
    """extract meta-path PUP
    input:
        ordered_wid: ordered weibo id list
        p1:the path of rumors
        p2:the path of nonrumoms
    return: the 2D list of meta-path PUP
    """
    uids = {}
    for line in open(p1,'r',encoding='utf-8'):
        w=json.loads(line)
        uids[w['weibo_id']] = str(w['user_id'])
    for line in open(p2,'r',encoding='utf-8'):
        w=json.loads(line)
        uids[w['weibo_id']] = str(w['user_id'])

    ordered_uids = []
    for wid in ordered_wid:
        ordered_uids.append(uids[wid])

    PUP_relation = []
    for i in range(len(ordered_uids)-1):
        for j in range(i+1,len(ordered_uids)):
            if ordered_uids[i] == ordered_uids[j]:
                PUP_relation.append([i,j])

    return PUP_relation

        
def extract_PCUCP(ordered_wid, path_rr, path_nr, path_rc, path_nc):
    """extract meta-path PCUCP
    input:
        ordered_wid:the shuffled results of weibo posts
        path_rr:the repost file of rumors
        path_nr:the repost file of non-rumors
        path_rc:the comment file of rumors
        path_nc:the comment file of non-rumors
    output:
        PCUCP_relation:the 2D list of meta-path PCUCP
        dic_common_user:dict of users who comment/ repost more than one posts
    """
    dic_weibo = {}
    for i in range(len(ordered_wid)):
        dic_weibo[ordered_wid[i]]=i
    
    dic_user = {}
    for line in open(path_nr, 'r', encoding='utf-8'):
        r = json.loads(line)
        if r['user_id'] not in dic_user:
            dic_user[r['user_id']]=set([r['weibo_id']])
        else:
            dic_user[r['user_id']].add(r['weibo_id'])

    for line in open(path_rr, 'r', encoding='utf-8'):
        r = json.loads(line)
        if r['user_id'] not in dic_user:
            dic_user[r['user_id']]=set([r['weibo_id']])
        else:
            dic_user[r['user_id']].add(r['weibo_id'])

    for line in open(path_rc, 'r', encoding='utf-8'):
        c = json.loads(line)
        if c['comment_user_id'] not in dic_user:
            dic_user[c['comment_user_id']]=set([c['weibo_id']])
        else:
            dic_user[c['comment_user_id']].add(c['weibo_id'])

    for line in open(path_nc, 'r', encoding='utf-8'):
        c = json.loads(line)
        if c['comment_user_id'] not in dic_user:
            dic_user[c['comment_user_id']]=set([c['weibo_id']])
        else:
            dic_user[c['comment_user_id']].add(c['weibo_id'])
           
    PCUCP_relation=[]  

    # sift users who comment/ repost more than one posts
    dic_common_user = {k:v for k, v in dic_user.items() if len(dic_user[k])> 1}
    
    for u in dic_common_user.keys():
        weibo_list=list(dic_common_user[u])
        for i in range(len(weibo_list)-1):
            for j in range(i+1, len(weibo_list)):
                PCUCP_relation.append([dic_weibo[weibo_list[i]], dic_weibo[weibo_list[j]]])
                
    return PCUCP_relation, dic_common_user
    

def cal_agree(weibo_emotion, text):
    """calculate to what degree the text agree with the weibo post
    input:
        weibo_emotion: the emotion score of weibo post
        text:the text content of repost/ comment
    return: the agreement score
    """
    
    text = clean(text)
    
    if '该信息视频内容与事实不符合' in text or '警方提示：根据《计算' in text or\
        '此内容涉嫌违反' in text or '谣' in text:
        return 0

    if len(text) == 0 or '转' in text and len(text) <= 2 or '转发微博' in text:
        return 1

    senti = SnowNLP(text).sentiments
    return 1 - abs(weibo_emotion - senti)


def extract_weighedPCUCP(ordered_wid, dic_common_user, content, path_rumor, path_nonrumor, path_rr, path_nr, path_rc, path_nc):
    """extract meta-path PCUCP and corresponding weights
    input:
        ordered_wid:the shuffled results of weibo posts
        dic_common_user:the key is user id, the value are the ids of posts commented/reposted by the user
        content:the text content of posts
        path_rr:the repost file of rumors
        path_nr:the repost file of non-rumors
        path_rc:the comment file of rumors
        path_nc:the comment file of non-rumors
    return:
        PCUCP_relation:the 2D list of meta-path PCUCP
        
    """
    dic_weibo = {}
    for i in range(len(ordered_wid)):
        dic_weibo[ordered_wid[i]]=i
        
    weibo_emotion = {}  # save the emotion of posts
    for wid in ordered_wid:
        weibo_emotion[wid] = SnowNLP(content[wid]).sentiments

    dic_score={}
    for u in dic_common_user.keys():
        dic_score[u]=[]
    
    for line in open(path_nr, 'r', encoding='utf-8'):
        r = json.loads(line)
        if r['user_id'] in dic_score.keys():
            for w in dic_score[r['user_id']]:
                if list(w.keys())[0] == r['weibo_id']:
                    w[r['weibo_id']].append(cal_agree(weibo_emotion[r['weibo_id']], r['content']))
                    break
            else:      
                dic_score[r['user_id']].append({r['weibo_id']:[cal_agree(weibo_emotion[r['weibo_id']], r['content'])]})

    for line in open(path_rr, 'r', encoding='utf-8'):
        r = json.loads(line)
        if r['user_id'] in dic_score.keys():
            for w in dic_score[r['user_id']]:
                if list(w.keys())[0] == r['weibo_id']:
                    w[r['weibo_id']].append(cal_agree(weibo_emotion[r['weibo_id']], r['content']))
                    break
            else:      
                dic_score[r['user_id']].append({r['weibo_id']:[cal_agree(weibo_emotion[r['weibo_id']], r['content'])]})

    for line in open(path_rc, 'r', encoding='utf-8'):
        c = json.loads(line)
        if c['comment_user_id'] in dic_score.keys():
            for w in dic_score[c['comment_user_id']]:
                if list(w.keys())[0] == c['weibo_id']:
                    w[c['weibo_id']].append(cal_agree(weibo_emotion[c['weibo_id']], c['content']))
                    break
            else:      
                dic_score[c['comment_user_id']].append({c['weibo_id']:[cal_agree(weibo_emotion[r['weibo_id']], r['content'])]})

    for line in open(path_nc, 'r', encoding='utf-8'):
        c = json.loads(line)
        if c['comment_user_id'] in dic_score.keys():
            for w in dic_score[c['comment_user_id']]:
                if list(w.keys())[0] == c['weibo_id']:
                    w[c['weibo_id']].append(cal_agree(weibo_emotion[c['weibo_id']], c['content']))
                    break
            else:      
                dic_score[c['comment_user_id']].append({c['weibo_id']:[cal_agree(weibo_emotion[r['weibo_id']], r['content'])]})

    PCUCP_relation=[]   # the first 2 elements are shuffled weibo index, the last is meta-path weight
    for u in dic_score.keys():
        weibo_list=list(dic_score[u])
        for i in range(len(weibo_list)-1):
            for j in range(i+1, len(weibo_list)):
                
                weight = 1 - abs(mean(weibo_list[i][list(weibo_list[i].keys())[0]]) - mean(weibo_list[j][list(weibo_list[j].keys())[0]]))
                PCUCP_relation.append([dic_weibo[list(weibo_list[i].keys())[0]], dic_weibo[list(weibo_list[j].keys())[0]], weight])
            
    return PCUCP_relation


def build_mat(features, labels, PP, PUP, PCUCP_weighted):
    """save the preprocess results into a mat file
    input:
        features:the text features of posts
        labels:the labels of posts:
        PP:the meta-paths PP
        PUP:the meta-paths PUP
        PCUCP_weighted:the meta-paths PCUCP and meta-path-based weights
    """
    features = np.array(features)
    features=features.astype(np.float64)
    
    labels = np.array(labels)  
    PP_arr = np.identity(len(labels))  #identity matrix
    PUP_arr = np.identity(len(labels)) #identity matrix
    PCUCP_arr = np.identity(len(labels)) #identity matrix

    for mp in PP:
        PP_arr[mp[0]][mp[1]] = 1.0
        PP_arr[mp[1]][mp[0]] = 1.0

    for mp in PUP:
        PUP_arr[mp[0]][mp[1]] = 1.0
        PUP_arr[mp[1]][mp[0]] = 1.0
    
    for mp in PCUCP_weighted:
        PCUCP_arr[mp[0]][mp[1]] = mp[2]
        PCUCP_arr[mp[1]][mp[0]] = mp[2]

    sio.savemat('weibo2021.mat', {'feature':features, 'PUP':PUP_arr, 'label':labels, 'PP':PP_arr, 'PCUCP':PCUCP_arr}) 
        

if __name__ == "__main__":
    
    path_rumors = r'rumors.json'
    path_nrumors = r'nonrumors.json'
    path_rumors_repost=r'reposts_rumors.json'
    path_rumors_comment=r'comments_rumors.json'
    path_nrumors_repost=r'reposts_nonrumors.json'
    path_nrumors_comment=r'comments_nonrumors.json'
    
    ordered_wid, labels = shuffle_weibos(path_rumors, path_nrumors) #shuffle the weibos
    
    pictext={}  # characters recognization results
    for picfile in glob.glob("./pictures/*"):
        pictext[picfile[:-4]] = baiduOCR(picfile)

    content = add_pictext(path_rumors, path_nrumors, pictext)#append characters recognization results to the orignal text
    
    features = extract_text_features(ordered_wid, content)#extract text features
    print('text feature extraction finished')
    
    PP = extract_PP(ordered_wid, content)#extract meta-path PP
    print('PP meta-path extraction finished')
    
    PUP = extract_PUP(ordered_wid, path_rumors, path_nrumors)#extract meta-path PUP
    print('PUP meta-path extraction finished')
    
    PCUCP, dic_common_user = extract_PCUCP(ordered_wid, path_rumors_repost, path_nrumors_repost, path_rumors_comment, path_nrumors_comment)#extract meta-path PCUCP
    print('PCUCP meta-path extraction finished')
    
    PCUCP_weighted = extract_weighedPCUCP(ordered_wid, dic_common_user, content, path_rumors, path_nrumors, path_rumors_repost, path_nrumors_repost, path_rumors_comment, path_nrumors_comment)#extract weighted meta-path PCUCP
    print('PCUCP meta-path weight extraction finished')

    build_mat(features, labels, PP, PUP, PCUCP_weighted)
    print('.mat file is built successfully')
    
    
