# Supplementary material for: Microblog-HAN: A micro-blog rumor detection model based on heterogeneous graph attention network
Source: PLoS One. 2022 Apr 12;17(4):e0266598. doi: 10.1371/journal.pone.0266598 (PMC9004763; doi:10.1371/journal.pone.0266598)
Supplement: S1 File — (ZIP) [file pone.0266598.s008.zip › code/data_preprocess/build_preprocesspic_mat.py]

from PIL import Image
from torchvision.transforms import ToTensor, Normalize,Resize
import os
import numpy as np
import scipy.io

def getFlist(path):
    for root, dirs, files in os.walk(path):
        print('files:', files[:10])
    return files

norm_mean = [0.485, 0.456, 0.406]
norm_std = [0.229, 0.224, 0.225]

normalize = Normalize(
    mean=norm_mean,  # 各 channel 的均值
    std=norm_std,  # 各 channel 的标准差
    inplace=False
)
resize=Resize(size=(100,100))#224

wids=[]
file=r'ordered_weibos.txt'
with open(file,'r',encoding='utf8') as f:
    lines=f.readlines()
    for line in lines:
        wids.append(line[:-1])
        
resDir1 = r'.\pictures'
flist1 = getFlist(resDir1)

pictures=[]

for j in range(len(wids)):

    if wids[j]+'.jpg' in flist1:
        image = Image.open(r'.\pictures'+'\\'+wids[j]+'.jpg')
        image=image.convert('RGB')
        image = normalize(ToTensor()(resize(image)))
        pictures.append(image.numpy().tolist())
        
    else:
        image=Image.open('black.jpg')
        image = normalize(ToTensor()(resize(image)))
        pictures.append(image.numpy().tolist())

pictures=np.array(pictures)

scipy.io.savemat('preprocess_picture.mat',{'pictures':pictures})
