# Supplementary material for: Microblog-HAN: A micro-blog rumor detection model based on heterogeneous graph attention network
Source: PLoS One. 2022 Apr 12;17(4):e0266598. doi: 10.1371/journal.pone.0266598 (PMC9004763; doi:10.1371/journal.pone.0266598)
Supplement: S1 File — (ZIP) [file pone.0266598.s008.zip › code/data_preprocess/download_pics.py]

import json
import requests

weibos=[]

#read all rumors
for line in open(r"rumors.json",'r',encoding='utf-8'):
    weibos.append(json.loads(line))

#read all nonrumors
for line in open(r"nonrumors.json",'r',encoding='utf-8'):
    weibos.append(json.loads(line))

for w in weibos:
    if len(w['pic_url'])>0:
        url=''
        if isinstance(w['pic_url'],list):
            url=w["pic_url"][0]
            
        elif isinstance(w['pic_url'],str):
            url=eval(w["pic_url"].replace('\\',''))[0]
            
        url=url.replace(r'/wap180/',r'/large/') #replace ".../wap/.." with ".../large/..." in url to get a larger pic

        #download the picture
        r = requests.get(url)
        with open(r'./pictures/'+w['weibo_id']+'.jpg','wb') as f:
            f.write(r.content)
