# Supplementary material for: Microblog-HAN: A micro-blog rumor detection model based on heterogeneous graph attention network
Source: PLoS One. 2022 Apr 12;17(4):e0266598. doi: 10.1371/journal.pone.0266598 (PMC9004763; doi:10.1371/journal.pone.0266598)
Supplement: S1 File — (ZIP) [file pone.0266598.s008.zip › code/data_preprocess/mat.py]

import scipy.io as scio

import numpy as np

#dataFile=r'G:\weibo2021_0801\processdata\weibo2021_weightedTRURT.mat'
#dataFile=r'G:\weibo2022\weibo2022_dataset_0226.mat'
dataFile=r'G:\weibo2016exp_0717\0915\weibo2016_0916_weightedTRURT.mat'
data=scio.loadmat(dataFile)
y=data['label']
feature=data['feature']
PUP=data['PAP']
PCUCP=data['PLP']

dataFile1=r'G:\weibo2016exp_0717\0915\weibo2016_0916_addWW.mat'
data1=scio.loadmat(dataFile1)
PP=data1['WW']


scio.savemat('weibo2016.mat',{'feature':feature, 'PP':PP,'PCUCP':PCUCP, 'PUP':PUP,'label':y})
