# Supplementary material for: Microblog-HAN: A micro-blog rumor detection model based on heterogeneous graph attention network
Source: PLoS One. 2022 Apr 12;17(4):e0266598. doi: 10.1371/journal.pone.0266598 (PMC9004763; doi:10.1371/journal.pone.0266598)
Supplement: S1 File — (ZIP) [file pone.0266598.s008.zip › code/data_preprocess/stop_words]

"
#
$
&
'
(
)
*
+
,
-
.
/
0
1
2
3
4
5
6
7
8
9
:
;
<
=
>
?
@
[
]
_
}
·
×
Δ
Ψ
γ
μ
φ
В
—
‘
’
“
”
℃
Ⅲ
↑
→
≈
①
②
③
④
⑤
⑥
⑦
⑧
⑨
⑩
■
▲
、
。
〉
《
》
」
『
』
【
】
〔
〕
㈧
一
上
下
不
与
且
个
临
为
乃
么
之
乎
乘
也
了
于
些
亦
人
今
仍
从
他
以
们
任
会
但
何
你
使
依
俺
倘
借
像
儿
兮
其
内
再
冒
冲
几
凡
凭
则
别
到
即
却
去
又
及
另
只
叫
可
各
同
后
向
吓
吗
吧
吱
呀
呃
呕
呗
呜
呢
呵
呸
咋
和
咚
咦
咧
咱
咳
哇
哈
哉
哎
哗
哟
哦
哩
哪
哼
唉
啊
啐
啥
啦
喂
喏
喽
嗡
嗬
嗯
嗳
嘎
嘘
嘛
嘻
嘿
因
在
地
多
大
她
好
如
宁
它
对
将
小
尔
就
尽
己
已
巴
并
归
当
彼
往
待
很
得
怎
您
我
或
所
才
打
把
拿
按
据
故
无
既
是
曾
替
最
有
望
朝
本
来
某
欤
此
每
比
沿
焉
照
用
甭
由
的
看
着
矣
砰
离
种
第
等
管
纵
经
给
者
而
能
腾
自
至
致
若
虽
被
要
让
论
该
诸
谁
赶
起
趁
距
跟
较
边
过
还
这
连
那
都
阿
除
随
靠
顺
！
＃
％
＆
＇
（
）
＊
＋
，
－
．
／
：
；
＜
＝
＞
？
Ａ
［
］
＿
｝
～
--
./
.一
.数
.日
//
::
ZT
ZZ
am
an
as
at
be
by
co
do
eg
et
ex
go
he
hi
ie
if
in
is
it
me
my
nd
no
of
oh
ok
on
or
qv
rd
re
so
th
to
un
up
us
vs
we
zt
zz
φ．
——
’‘
”，
……
′∈
′｜
∈［
②ｃ
③］
──
〕〔
一.
一一
一下
一个
一些
一何
一切
一则
一天
一定
一旦
一时
一来
一样
一次
一片
一番
一直
一致
一般
一起
一边
一面
万一
上下
上升
上去
上来
上述
上面
下列
下去
下来
下面
不一
不下
不久
不了
不仅
不会
不但
不光
不免
不再
不力
不单
不变
不只
不可
不同
不外
不够
不大
不如
不妨
不定
不对
不少
不尽
不巧
不已
不常
不得
不必
不怕
不惟
不成
不拘
不敢
不料
不断
不日
不时
不是
不曾
不止
不比
不消
不满
不然
不特
不独
不管
不胜
不能
不若
不要
不论
不起
不足
不过
不迭
不问
不限
与其
与否
专门
且说
两者
严格
严重
个人
个别
中小
中间
丰富
临到
为主
为了
为何
为止
为此
为着
主张
主要
举凡
举行
乃至
之一
之前
之后
之後
之类
乌乎
乘势
乘机
乘虚
乘隙
也好
也是
也罢
了解
争取
二来
于是
云云
云尔
互相
交口
产生
亲口
亲手
亲眼
亲自
亲身
人人
人们
人家
什么
什麽
今后
今天
今年
今後
介于
仍旧
仍然
从不
从严
从中
从事
从优
从头
从宽
从小
从新
从未
从来
从此
从而
从轻
从速
从重
他人
他们
他是
他的
代替
以上
以下
以为
以便
以免
以前
以及
以后
以外
以後
以故
以期
以来
以至
以致
任何
任凭
任务
企图
伙同
伟大
传说
传闻
似乎
似的
但凡
但愿
但是
何以
何况
何处
何妨
何尝
何必
何时
何止
何苦
何须
余外
作为
你们
你是
你的
使得
使用
例如
依据
依照
依靠
便于
促进
保持
俺们
倍加
倍感
倒是
倘使
倘或
倘然
倘若
借以
借此
假使
假如
假若
偏偏
做到
偶尔
偶而
傥然
允许
充分
先后
先後
先生
光是
全体
全力
全年
全然
全部
全都
全面
八成
公然
共同
共总
关于
其一
其中
其二
其他
其余
其后
其它
其实
其次
具体
具有
兼之
再则
再有
再次
再者
再说
决不
决定
决非
况且
准备
凑巧
凝神
几乎
几度
几时
几番
几经
凡是
凭借
出于
出去
出来
出现
分别
分头
切切
切勿
切莫
则甚
刚好
刚巧
刚才
别人
别处
别是
别的
别管
别说
到处
到头
到底
前后
前此
前者
前进
前面
加上
加之
加以
加入
加强
动辄
勃然
匆匆
十分
单单
单纯
即令
即使
即便
即刻
即如
即将
即或
即若
却不
原来
又及
及其
及时
及至
双方
反之
反倒
反应
反手
反映
反而
取得
取道
受到
变成
另外
另悉
另行
只当
只怕
只是
只有
只消
只要
只限
叫做
召开
叮咚
可以
可好
可是
可能
可见
各个
各人
各位
各地
各式
各种
各级
各自
合理
同一
同时
同样
后来
后者
后面
向使
向着
否则
吧哒
呜呼
周围
呵呵
呼哧
呼啦
咱们
哈哈
哎呀
哎哟
哗啦
哪个
哪些
哪儿
哪天
哪年
哪怕
哪样
哪边
哪里
哼唷
唯有
啊呀
啊哈
啊哟
啪达
啷当
喔唷
嗡嗡
嘎嘎
嘎登
嘿嘿
因为
因了
因此
因着
因而
固然
在下
在于
坚决
坚持
基于
基本
处在
处处
处理
复杂
多么
多亏
多多
多少
多数
多次
大举
大凡
大力
大多
大大
大家
大批
大抵
大概
大略
大约
大致
大都
大量
失去
奋勇
她们
她是
她的
好在
好的
好象
如上
如下
如今
如何
如其
如同
如常
如是
如期
如果
如次
如此
如若
始而
姑且
存在
存心
孰料
孰知
宁可
宁愿
宁肯
它们
它是
它的
安全
完全
完成
实现
实际
宣布
容易
密切
对于
对应
对待
对方
对比
将才
将要
将近
少数
尔后
尔尔
尔等
尚且
尤其
就地
就是
就此
就算
就要
尽快
尽早
尽然
尽管
尽量
局外
居然
届时
属于
屡屡
屡次
岂但
岂止
岂非
左右
巨大
巩固
已矣
已经
巴巴
帮助
常常
平素
并不
并且
并排
并无
并没
并肩
并非
广大
广泛
应当
应用
应该
庶乎
庶几
开外
开始
开展
引起
强烈
强调
归齐
当下
当中
当儿
当前
当即
当地
当场
当头
当庭
当时
当然
当真
当着
形成
彻夜
彻底
彼时
彼此
往往
待到
很多
很少
後来
後面
得了
得出
得到
得起
心里
必定
必将
必然
必要
必须
快要
忽地
忽然
怎么
怎奈
怎样
怎麽
总之
总是
总结
恍然
恐怕
恰似
恰好
恰如
恰巧
恰恰
恰逢
您们
您是
惟其
惯常
意思
愤然
愿意
慢说
成为
成心
我们
我是
我的
或则
或是
或曰
或者
或许
战斗
截然
截至
所以
所在
所幸
所有
所谓
才能
扑通
打从
扩大
抑或
拦腰
按时
按期
按照
按理
按说
挨个
挨次
挨着
据实
据悉
据此
据称
据说
掌握
接着
接著
故意
故此
故而
敢于
敢情
数/
整个
断然
方便
方才
方能
方面
旁人
无宁
无法
无论
既往
既是
既然
日渐
日益
日臻
日见
时候
昂然
明显
明确
是以
是否
是的
显然
显著
普通
普遍
暗中
暗自
更为
更加
曾经
替代
最后
最大
最好
最後
最近
最高
有些
有关
有利
有力
有及
有所
有效
有时
有点
有的
有着
有著
朝着
本人
本地
本着
本身
权时
来看
来着
来自
来讲
来说
极为
极了
极其
极力
极大
极度
极端
构成
果然
果真
某个
某些
某某
根据
根本
格外
次第
欢迎
正值
正在
正如
正巧
正常
正是
此中
此后
此地
此处
此外
此时
此次
此间
毋宁
每个
每天
每年
每当
每每
每逢
比及
比如
比方
比照
比起
比较
毕竟
毫不
毫无
沙沙
没有
沿着
注意
深入
清楚
满足
漫说
然则
然后
然後
然而
照着
牢牢
特殊
特点
犹且
犹自
独自
猛然
率尔
率然
现代
现在
理应
理当
理该
瑟瑟
甚且
甚么
甚或
甚而
甚至
用来
由于
由是
由此
略为
略加
略微
的确
的话
皆可
目前
直到
直接
相似
相信
相反
相同
相对
相应
相当
相等
省得
看出
看到
看来
看看
看见
真是
真正
眨眼
着呢
矣乎
矣哉
知道
确定
碰巧
积极
移动
究竟
突出
突然
立刻
立即
立地
立时
立马
竟然
竟而
第二
等到
等等
简直
类如
精光
累年
累次
纯粹
纵令
纵使
纵然
练习
组成
经常
经过
结合
结果
绝不
绝对
绝非
绝顶
继之
继后
继续
继而
维持
缕缕
罢了
老是
考虑
而且
而况
而又
而后
而外
而已
而是
而言
而论
联系
联袂
能否
能够
自从
自后
自家
自己
自打
自身
至于
至今
至若
般的
良好
若夫
若是
若果
若非
范围
莫不
莫如
莫若
莫非
获得
藉以
虽则
虽然
虽说
行为
行动
表明
表示
要不
要么
要是
要求
规定
觉得
譬喻
譬如
认为
认真
认识
许多
论说
设使
设或
设若
诚如
诚然
话说
该当
说明
说来
说说
请勿
诸位
诸如
谁人
谁料
谁知
豁然
贼死
赖以
赶快
起先
起初
起头
起来
起见
起首
趁便
趁势
趁早
趁机
趁热
趁着
越是
路经
转动
转变
转贴
轰然
较为
较之
较比
达到
达旦
迅速
过于
过去
过来
运用
近来
还是
还有
还要
这个
这么
这些
这儿
这时
这样
这次
这点
这种
这般
这边
这里
这麽
进入
进去
进来
进步
进而
进行
连同
连声
连日
连袂
连连
迟早
迫于
适应
适当
适用
逐步
逐渐
通常
通过
造成
遇到
遭到
遵循
遵照
避免
那个
那么
那些
那儿
那时
那末
那样
那般
那边
那里
那麽
部分
鄙人
采取
里面
重大
重新
重要
鉴于
针对
问题
间或
防止
附近
限制
陡然
除了
除却
除去
除外
除开
除此
除非
随后
随时
随着
随著
隔夜
隔日
难得
难怪
难说
难道
集中
需要
非但
非常
非徒
非得
非特
非独
顶多
顷刻
顺着
顿时
首先
马上
高低
高兴
默然
）、
＋ξ
＋＋
，也
－β
－－
１．
＜±
＜Δ
＜λ
＜φ
＜＜
＝″
＝☆
＝（
＝－
＝［
＝｛
＞λ
ＬＩ
［②
［－
［］
］［
ａ］
ｂ］
ｃ］
ｅ］
ｆ］
｛－
｝＞
～±
～＋
...
://
Lex
a's
all
and
any
are
ask
but
c's
can
com
did
edu
etc
exp
far
few
for
get
got
had
has
her
him
his
how
i'd
i'm
inc
its
let
ltd
may
new
non
nor
not
now
off
old
one
our
out
own
per
que
saw
say
see
she
six
sub
sup
t's
the
too
try
two
use
via
viz
was
way
who
why
yes
yet
you
×××
———
∪φ∈
》），
一方面
一转眼
不仅仅
不外乎
不尽然
不得不
不得了
不得已
不怎么
不由得
不经意
不能不
不至于
与其说
且不说
为什么
为什麽
乃至于
之所以
于是乎
什么样
以至于
倒不如
元／吨
充其极
充其量
先不先
全身心
再其次
再者说
切不可
到了儿
到头来
动不动
即是说
反之则
反倒是
反过来
另一个
另方面
呆呆地
基本上
多年前
多年来
够瞧的
大不了
大体上
大多数
它们的
就是了
就是说
尽可能
差一点
差不多
常言说
常言道
并不是
并没有
当口儿
怎么办
怎么样
急匆匆
怪不得
抽冷子
换言之
接下来
敞开儿
是不是
暗地里
有的是
来不及
来得及
比如说
没奈何
特别是
猛然间
甚至于
看上去
看样子
看起来
策略地
简言之
紧接着
背地里
背靠背
自个儿
自各儿
莫不然
要不是
要不然
近年来
这一来
这么些
这么样
这会儿
连日来
那么些
那么样
那会儿
难道说
顷刻间
默默地
０：２
１２％
５：０
［①］
［②④
［②］
［③］
［④］
［⑤］
［⑥］
［⑦］
［⑧］
［⑨］
［⑩］
［＊］
ｎｇ昉
able
also
away
been
best
both
came
cant
come
does
done
down
each
else
even
ever
five
four
from
gets
goes
gone
have
he's
help
here
hers
i'll
i've
into
it'd
it's
just
keep
kept
know
last
less
lest
like
look
many
mean
more
most
much
must
name
near
need
next
nine
none
okay
once
ones
only
onto
ours
over
plus
said
same
says
seem
seen
self
sent
some
soon
such
sure
take
tell
than
that
them
then
they
this
thru
thus
took
unto
upon
used
uses
very
want
we'd
well
went
were
what
when
whom
will
wish
with
your
zero
~~~~
一则通过
三天两头
三番两次
三番五次
不亦乐乎
不仅仅是
不可开交
不可抗拒
不择手段
不止一次
不然的话
不知不觉
不管怎样
与此同时
也就是说
二话不说
二话没说
从今以后
从古到今
从古至今
从无到有
从早到晚
从此以后
倒不如说
具体地说
具体来说
具体说来
分期分批
千万千万
反之亦然
反过来说
另一方面
多多少少
多多益善
大张旗鼓
大面儿上
如上所述
如前所述
如此等等
尽如人意
尽心尽力
尽心竭力
尽管如此
屡次三番
川流不息
年复一年
弹指之间
归根到底
归根结底
得天独厚
总的来看
总的来说
总的说来
总而言之
恰恰相反
成年累月
或多或少
挨家挨户
挨门挨户
挨门逐户
换句话说
据我所知
接连不断
日复一日
更进一步
末##末
每时每刻
毫无例外
由此可见
相对而言
穷年累月
简而言之
综上所述
老老实实
近几年来
这么点儿
这就是说
长期以来
长此下去
长话短说
除此之外
除此以外
除此而外
顷刻之间
风雨无阻
２．３％
Ｒ．Ｌ．
［①①］
［①②］
［①③］
［①④］
［①⑤］
［①⑥］
［①⑦］
［①⑧］
［①⑨］
［①Ａ］
［①Ｂ］
［①Ｃ］
［①Ｄ］
［①Ｅ］
［①ａ］
［①ｃ］
［①ｄ］
［①ｅ］
［①ｆ］
［①ｇ］
［①ｈ］
［①ｉ］
［①ｏ］
［②①］
［②②］
［②③］
［②⑤］
［②⑥］
［②⑦］
［②⑧］
［②⑩］
［②Ｂ］
［②Ｇ］
［②ａ］
［②ｂ］
［②ｃ］
［②ｄ］
［②ｅ］
［②ｆ］
［②ｇ］
［②ｈ］
［②ｉ］
［②ｊ］
［③①］
［③⑩］
［③Ｆ］
［③ａ］
［③ｂ］
［③ｃ］
［③ｄ］
［③ｅ］
［③ｇ］
［③ｈ］
［④ａ］
［④ｂ］
［④ｃ］
［④ｄ］
［④ｅ］
［⑤］］
［⑤ａ］
［⑤ｂ］
［⑤ｄ］
［⑤ｅ］
［⑤ｆ］
about
above
after
again
ain't
allow
alone
along
among
apart
aside
being
below
brief
c'mon
can't
cause
comes
could
doing
don't
eight
every
fifth
first
forth
given
gives
going
hello
hence
inner
isn't
it'll
keeps
known
knows
later
least
let's
liked
looks
maybe
might
needs
never
noone
novel
often
other
ought
quite
right
seems
seven
shall
since
sorry
still
taken
tends
thank
thanx
thats
their
there
these
think
third
those
three
tried
tries
truly
twice
under
until
using
value
wants
we'll
we're
we've
where
which
while
who's
whole
whose
won't
would
you'd
yours
何乐而不为
到目前为止
常言说得好
毫无保留地
赶早不赶晚
）÷（１－
－［＊］－
］∧′＝［
......
across
allows
almost
always
anyhow
anyone
anyway
appear
aren't
around
asking
became
become
before
behind
beside
better
beyond
cannot
causes
course
didn't
during
either
enough
except
former
gotten
hadn't
hardly
hasn't
having
here's
hereby
herein
hither
indeed
inward
itself
lately
latter
likely
little
mainly
merely
mostly
myself
namely
nearly
nobody
others
placed
please
rather
really
saying
second
seeing
seemed
selves
should
thanks
that's
theirs
thence
theres
they'd
though
toward
trying
unless
useful
wasn't
what's
whence
within
wonder
you'll
you're
you've
ＺＸＦＩＴＬ
against
already
amongst
another
anybody
anyways
awfully
because
becomes
believe
besides
between
certain
changes
clearly
contain
despite
doesn't
exactly
example
follows
further
getting
happens
haven't
herself
himself
howbeit
however
ignored
insofar
instead
looking
neither
nothing
nowhere
outside
overall
perhaps
regards
seeming
serious
several
somehow
someone
specify
there's
thereby
therein
they'll
they're
they've
through
towards
usually
various
welcome
weren't
where's
whereas
whereby
wherein
whether
whither
whoever
willing
without
打开天窗说亮话
actually
although
anything
anywhere
becoming
consider
contains
couldn't
entirely
everyone
followed
formerly
hereupon
inasmuch
indicate
latterly
moreover
normally
possible
probably
provides
secondly
sensible
somebody
sometime
somewhat
thorough
together
unlikely
whatever
whenever
wherever
wouldn't
yourself
according
available
certainly
currently
described
different
downwards
elsewhere
everybody
following
greetings
hereafter
hopefully
immediate
indicated
indicates
meanwhile
necessary
obviously
otherwise
ourselves
regarding
seriously
shouldn't
something
sometimes
somewhere
specified
therefore
thereupon
whereupon
afterwards
appreciate
associated
beforehand
concerning
containing
definitely
especially
everything
everywhere
particular
presumably
reasonably
regardless
relatively
specifying
themselves
thereafter
thoroughly
throughout
whereafter
yourselves
accordingly
appropriate
considering
furthermore
consequently
nevertheless
particularly
respectively
corresponding
unfortunately
...................
…………………………………………………③
