# Supplementary material for: Microblog-HAN: A micro-blog rumor detection model based on heterogeneous graph attention network
Source: PLoS One. 2022 Apr 12;17(4):e0266598. doi: 10.1371/journal.pone.0266598 (PMC9004763; doi:10.1371/journal.pone.0266598)
Supplement: S1 File — (ZIP) [file pone.0266598.s008.zip › code/data_preprocess/zh_wiki.py]

# -*- coding: utf-8 -*-
# copy fom wikipedia

zh2Hant = {
'呆': '獃',
"打印机": "印表機",
'帮助文件': '說明檔案',
"画": "畫",
"龙": "竜",
"板": "板",
"表": "表",
"才": "才",
"丑": "醜",
"出": "出",
"淀": "澱",
"冬": "冬",
"范": "範",
"丰": "豐",
"刮": "刮",
"后": "後",
"胡": "胡",
"回": "回",
"伙": "夥",
"姜": "薑",
"借": "借",
"克": "克",
"困": "困",
"漓": "漓",
"里": "里",
"帘": "簾",
"霉": "霉",
"面": "面",
"蔑": "蔑",
"千": "千",
"秋": "秋",
"松": "松",
"咸": "咸",
"向": "向",
"余": "餘",
"郁": "鬱",
"御": "御",
"愿": "願",
"云": "雲",
"芸": "芸",
"沄": "沄",
"致": "致",
"制": "制",
"朱": "朱",
"筑": "築",
"准": "準",
"厂": "廠",
"广": "廣",
"辟": "闢",
"别": "別",
"卜": "卜",
"沈": "沈",
"冲": "沖",
"种": "種",
"虫": "蟲",
"担": "擔",
"党": "黨",
"斗": "鬥",
"儿": "兒",
"干": "乾",
"谷": "谷",
"柜": "櫃",
"合": "合",
"划": "劃",
"坏": "壞",
"几": "幾",
"系": "系",
"家": "家",
"价": "價",
"据": "據",
"卷": "捲",
"适": "適",
"蜡": "蠟",
"腊": "臘",
"了": "了",
"累": "累",
"么": "麽",
"蒙": "蒙",
"万": "萬",
"宁": "寧",
"朴": "樸",
"苹": "蘋",
"仆": "僕",
"曲": "曲",
"确": "確",
"舍": "舍",
"胜": "勝",
"术": "術",
"台": "台",
"体": "體",
"涂": "塗",
"叶": "葉",
"吁": "吁",
"旋": "旋",
"佣": "傭",
"与": "與",
"折": "折",
"征": "徵",
"症": "症",
"恶": "惡",
"发": "發",
"复": "復",
"汇": "匯",
"获": "獲",
"饥": "飢",
"尽": "盡",
"历": "歷",
"卤": "滷",
"弥": "彌",
"签": "簽",
"纤": "纖",
"苏": "蘇",
"坛": "壇",
"团": "團",
"须": "須",
"脏": "臟",
"只": "只",
"钟": "鐘",
"药": "藥",
"同": "同",
"志": "志",
"杯": "杯",
"岳": "岳",
"布": "布",
"当": "當",
"吊": "弔",
"仇": "仇",
"蕴": "蘊",
"线": "線",
"为": "為",
"产": "產",
"众": "眾",
"伪": "偽",
"凫": "鳧",
"厕": "廁",
"启": "啟",
"墙": "牆",
"壳": "殼",
"奖": "獎",
"妫": "媯",
"并": "並",
"录": "錄",
"悫": "愨",
"极": "極",
"沩": "溈",
"瘘": "瘺",
"硷": "鹼",
"竖": "豎",
"绝": "絕",
"绣": "繡",
"绦": "絛",
"绱": "緔",
"绷": "綳",
"绿": "綠",
"缰": "韁",
"苧": "苎",
"莼": "蒓",
"说": "說",
"谣": "謠",
"谫": "譾",
"赃": "贓",
"赍": "齎",
"赝": "贗",
"酝": "醞",
"采": "採",
"钩": "鉤",
"钵": "缽",
"锈": "銹",
"锐": "銳",
"锨": "杴",
"镌": "鐫",
"镢": "钁",
"阅": "閱",
"颓": "頹",
"颜": "顏",
"骂": "罵",
"鲇": "鯰",
"鲞": "鯗",
"鳄": "鱷",
"鸡": "雞",
"鹚": "鶿",
"荡": "盪",
"锤": "錘",
"㟆": "㠏",
"㛟": "𡞵",
"专": "專",
"业": "業",
"丛": "叢",
"东": "東",
"丝": "絲",
"丢": "丟",
"两": "兩",
"严": "嚴",
"丧": "喪",
"个": "個",
"临": "臨",
"丽": "麗",
"举": "舉",
"义": "義",
"乌": "烏",
"乐": "樂",
"乔": "喬",
"习": "習",
"乡": "鄉",
"书": "書",
"买": "買",
"乱": "亂",
"争": "爭",
"于": "於",
"亏": "虧",
"亚": "亞",
"亩": "畝",
"亲": "親",
"亵": "褻",
"亸": "嚲",
"亿": "億",
"仅": "僅",
"从": "從",
"仑": "侖",
"仓": "倉",
"仪": "儀",
"们": "們",
"优": "優",
"会": "會",
"伛": "傴",
"伞": "傘",
"伟": "偉",
"传": "傳",
"伣": "俔",
"伤": "傷",
"伥": "倀",
"伦": "倫",
"伧": "傖",
"伫": "佇",
"佥": "僉",
"侠": "俠",
"侣": "侶",
"侥": "僥",
"侦": "偵",
"侧": "側",
"侨": "僑",
"侩": "儈",
"侪": "儕",
"侬": "儂",
"俣": "俁",
"俦": "儔",
"俨": "儼",
"俩": "倆",
"俪": "儷",
"俫": "倈",
"俭": "儉",
"债": "債",
"倾": "傾",
"偬": "傯",
"偻": "僂",
"偾": "僨",
"偿": "償",
"傥": "儻",
"傧": "儐",
"储": "儲",
"傩": "儺",
"㑩": "儸",
"兑": "兌",
"兖": "兗",
"兰": "蘭",
"关": "關",
"兴": "興",
"兹": "茲",
"养": "養",
"兽": "獸",
"冁": "囅",
"内": "內",
"冈": "岡",
"册": "冊",
"写": "寫",
"军": "軍",
"农": "農",
"冯": "馮",
"决": "決",
"况": "況",
"冻": "凍",
"净": "凈",
"凉": "涼",
"减": "減",
"凑": "湊",
"凛": "凜",
"凤": "鳳",
"凭": "憑",
"凯": "凱",
"击": "擊",
"凿": "鑿",
"刍": "芻",
"刘": "劉",
"则": "則",
"刚": "剛",
"创": "創",
"删": "刪",
"刬": "剗",
"刭": "剄",
"刹": "剎",
"刽": "劊",
"刿": "劌",
"剀": "剴",
"剂": "劑",
"剐": "剮",
"剑": "劍",
"剥": "剝",
"剧": "劇",
"㓥": "劏",
"㔉": "劚",
"劝": "勸",
"办": "辦",
"务": "務",
"劢": "勱",
"动": "動",
"励": "勵",
"劲": "勁",
"劳": "勞",
"势": "勢",
"勋": "勛",
"勚": "勩",
"匀": "勻",
"匦": "匭",
"匮": "匱",
"区": "區",
"医": "醫",
"华": "華",
"协": "協",
"单": "單",
"卖": "賣",
"卢": "盧",
"卫": "衛",
"却": "卻",
"厅": "廳",
"厉": "厲",
"压": "壓",
"厌": "厭",
"厍": "厙",
"厐": "龎",
"厘": "釐",
"厢": "廂",
"厣": "厴",
"厦": "廈",
"厨": "廚",
"厩": "廄",
"厮": "廝",
"县": "縣",
"叁": "叄",
"参": "參",
"双": "雙",
"变": "變",
"叙": "敘",
"叠": "疊",
"号": "號",
"叹": "嘆",
"叽": "嘰",
"吓": "嚇",
"吕": "呂",
"吗": "嗎",
"吣": "唚",
"吨": "噸",
"听": "聽",
"吴": "吳",
"呐": "吶",
"呒": "嘸",
"呓": "囈",
"呕": "嘔",
"呖": "嚦",
"呗": "唄",
"员": "員",
"呙": "咼",
"呛": "嗆",
"呜": "嗚",
"咏": "詠",
"咙": "嚨",
"咛": "嚀",
"咝": "噝",
"响": "響",
"哑": "啞",
"哒": "噠",
"哓": "嘵",
"哔": "嗶",
"哕": "噦",
"哗": "嘩",
"哙": "噲",
"哜": "嚌",
"哝": "噥",
"哟": "喲",
"唛": "嘜",
"唝": "嗊",
"唠": "嘮",
"唡": "啢",
"唢": "嗩",
"唤": "喚",
"啧": "嘖",
"啬": "嗇",
"啭": "囀",
"啮": "嚙",
"啴": "嘽",
"啸": "嘯",
"㖞": "喎",
"喷": "噴",
"喽": "嘍",
"喾": "嚳",
"嗫": "囁",
"嗳": "噯",
"嘘": "噓",
"嘤": "嚶",
"嘱": "囑",
"㖊": "噚",
"噜": "嚕",
"嚣": "囂",
"园": "園",
"囱": "囪",
"围": "圍",
"囵": "圇",
"国": "國",
"图": "圖",
"圆": "圓",
"圣": "聖",
"圹": "壙",
"场": "場",
"坂": "阪",
"块": "塊",
"坚": "堅",
"坜": "壢",
"坝": "壩",
"坞": "塢",
"坟": "墳",
"坠": "墜",
"垄": "壟",
"垅": "壠",
"垆": "壚",
"垒": "壘",
"垦": "墾",
"垩": "堊",
"垫": "墊",
"垭": "埡",
"垱": "壋",
"垲": "塏",
"垴": "堖",
"埘": "塒",
"埙": "塤",
"埚": "堝",
"埯": "垵",
"堑": "塹",
"堕": "墮",
"𡒄": "壈",
"壮": "壯",
"声": "聲",
"壶": "壺",
"壸": "壼",
"处": "處",
"备": "備",
"够": "夠",
"头": "頭",
"夸": "誇",
"夹": "夾",
"夺": "奪",
"奁": "奩",
"奂": "奐",
"奋": "奮",
"奥": "奧",
"奸": "姦",
"妆": "妝",
"妇": "婦",
"妈": "媽",
"妩": "嫵",
"妪": "嫗",
"姗": "姍",
"姹": "奼",
"娄": "婁",
"娅": "婭",
"娆": "嬈",
"娇": "嬌",
"娈": "孌",
"娱": "娛",
"娲": "媧",
"娴": "嫻",
"婳": "嫿",
"婴": "嬰",
"婵": "嬋",
"婶": "嬸",
"媪": "媼",
"嫒": "嬡",
"嫔": "嬪",
"嫱": "嬙",
"嬷": "嬤",
"孙": "孫",
"学": "學",
"孪": "孿",
"宝": "寶",
"实": "實",
"宠": "寵",
"审": "審",
"宪": "憲",
"宫": "宮",
"宽": "寬",
"宾": "賓",
"寝": "寢",
"对": "對",
"寻": "尋",
"导": "導",
"寿": "壽",
"将": "將",
"尔": "爾",
"尘": "塵",
"尝": "嘗",
"尧": "堯",
"尴": "尷",
"尸": "屍",
"层": "層",
"屃": "屓",
"屉": "屜",
"届": "屆",
"属": "屬",
"屡": "屢",
"屦": "屨",
"屿": "嶼",
"岁": "歲",
"岂": "豈",
"岖": "嶇",
"岗": "崗",
"岘": "峴",
"岙": "嶴",
"岚": "嵐",
"岛": "島",
"岭": "嶺",
"岽": "崬",
"岿": "巋",
"峄": "嶧",
"峡": "峽",
"峣": "嶢",
"峤": "嶠",
"峥": "崢",
"峦": "巒",
"崂": "嶗",
"崃": "崍",
"崄": "嶮",
"崭": "嶄",
"嵘": "嶸",
"嵚": "嶔",
"嵝": "嶁",
"巅": "巔",
"巩": "鞏",
"巯": "巰",
"币": "幣",
"帅": "帥",
"师": "師",
"帏": "幃",
"帐": "帳",
"帜": "幟",
"带": "帶",
"帧": "幀",
"帮": "幫",
"帱": "幬",
"帻": "幘",
"帼": "幗",
"幂": "冪",
"庄": "莊",
"庆": "慶",
"庐": "廬",
"庑": "廡",
"库": "庫",
"应": "應",
"庙": "廟",
"庞": "龐",
"废": "廢",
"廪": "廩",
"开": "開",
"异": "異",
"弃": "棄",
"弑": "弒",
"张": "張",
"弪": "弳",
"弯": "彎",
"弹": "彈",
"强": "強",
"归": "歸",
"彝": "彞",
"彦": "彥",
"彻": "徹",
"径": "徑",
"徕": "徠",
"忆": "憶",
"忏": "懺",
"忧": "憂",
"忾": "愾",
"怀": "懷",
"态": "態",
"怂": "慫",
"怃": "憮",
"怄": "慪",
"怅": "悵",
"怆": "愴",
"怜": "憐",
"总": "總",
"怼": "懟",
"怿": "懌",
"恋": "戀",
"恒": "恆",
"恳": "懇",
"恸": "慟",
"恹": "懨",
"恺": "愷",
"恻": "惻",
"恼": "惱",
"恽": "惲",
"悦": "悅",
"悬": "懸",
"悭": "慳",
"悮": "悞",
"悯": "憫",
"惊": "驚",
"惧": "懼",
"惨": "慘",
"惩": "懲",
"惫": "憊",
"惬": "愜",
"惭": "慚",
"惮": "憚",
"惯": "慣",
"愠": "慍",
"愤": "憤",
"愦": "憒",
"慑": "懾",
"懑": "懣",
"懒": "懶",
"懔": "懍",
"戆": "戇",
"戋": "戔",
"戏": "戲",
"戗": "戧",
"战": "戰",
"戬": "戩",
"戯": "戱",
"户": "戶",
"扑": "撲",
"执": "執",
"扩": "擴",
"扪": "捫",
"扫": "掃",
"扬": "揚",
"扰": "擾",
"抚": "撫",
"抛": "拋",
"抟": "摶",
"抠": "摳",
"抡": "掄",
"抢": "搶",
"护": "護",
"报": "報",
"拟": "擬",
"拢": "攏",
"拣": "揀",
"拥": "擁",
"拦": "攔",
"拧": "擰",
"拨": "撥",
"择": "擇",
"挂": "掛",
"挚": "摯",
"挛": "攣",
"挜": "掗",
"挝": "撾",
"挞": "撻",
"挟": "挾",
"挠": "撓",
"挡": "擋",
"挢": "撟",
"挣": "掙",
"挤": "擠",
"挥": "揮",
"挦": "撏",
"挽": "輓",
"捝": "挩",
"捞": "撈",
"损": "損",
"捡": "撿",
"换": "換",
"捣": "搗",
"掳": "擄",
"掴": "摑",
"掷": "擲",
"掸": "撣",
"掺": "摻",
"掼": "摜",
"揽": "攬",
"揾": "搵",
"揿": "撳",
"搀": "攙",
"搁": "擱",
"搂": "摟",
"搅": "攪",
"携": "攜",
"摄": "攝",
"摅": "攄",
"摆": "擺",
"摇": "搖",
"摈": "擯",
"摊": "攤",
"撄": "攖",
"撑": "撐",
"㧑": "撝",
"撵": "攆",
"撷": "擷",
"撸": "擼",
"撺": "攛",
"㧟": "擓",
"擞": "擻",
"攒": "攢",
"敌": "敵",
"敛": "斂",
"数": "數",
"斋": "齋",
"斓": "斕",
"斩": "斬",
"断": "斷",
"无": "無",
"旧": "舊",
"时": "時",
"旷": "曠",
"旸": "暘",
"昙": "曇",
"昼": "晝",
"昽": "曨",
"显": "顯",
"晋": "晉",
"晒": "曬",
"晓": "曉",
"晔": "曄",
"晕": "暈",
"晖": "暉",
"暂": "暫",
"暧": "曖",
"机": "機",
"杀": "殺",
"杂": "雜",
"权": "權",
"杆": "桿",
"条": "條",
"来": "來",
"杨": "楊",
"杩": "榪",
"杰": "傑",
"构": "構",
"枞": "樅",
"枢": "樞",
"枣": "棗",
"枥": "櫪",
"枧": "梘",
"枨": "棖",
"枪": "槍",
"枫": "楓",
"枭": "梟",
"柠": "檸",
"柽": "檉",
"栀": "梔",
"栅": "柵",
"标": "標",
"栈": "棧",
"栉": "櫛",
"栊": "櫳",
"栋": "棟",
"栌": "櫨",
"栎": "櫟",
"栏": "欄",
"树": "樹",
"栖": "棲",
"栗": "慄",
"样": "樣",
"栾": "欒",
"桠": "椏",
"桡": "橈",
"桢": "楨",
"档": "檔",
"桤": "榿",
"桥": "橋",
"桦": "樺",
"桧": "檜",
"桨": "槳",
"桩": "樁",
"梦": "夢",
"梼": "檮",
"梾": "棶",
"梿": "槤",
"检": "檢",
"棁": "梲",
"棂": "欞",
"椁": "槨",
"椟": "櫝",
"椠": "槧",
"椤": "欏",
"椭": "橢",
"楼": "樓",
"榄": "欖",
"榅": "榲",
"榇": "櫬",
"榈": "櫚",
"榉": "櫸",
"槚": "檟",
"槛": "檻",
"槟": "檳",
"槠": "櫧",
"横": "橫",
"樯": "檣",
"樱": "櫻",
"橥": "櫫",
"橱": "櫥",
"橹": "櫓",
"橼": "櫞",
"檩": "檁",
"欢": "歡",
"欤": "歟",
"欧": "歐",
"歼": "殲",
"殁": "歿",
"殇": "殤",
"残": "殘",
"殒": "殞",
"殓": "殮",
"殚": "殫",
"殡": "殯",
"㱮": "殨",
"㱩": "殰",
"殴": "毆",
"毁": "毀",
"毂": "轂",
"毕": "畢",
"毙": "斃",
"毡": "氈",
"毵": "毿",
"氇": "氌",
"气": "氣",
"氢": "氫",
"氩": "氬",
"氲": "氳",
"汉": "漢",
"汤": "湯",
"汹": "洶",
"沟": "溝",
"没": "沒",
"沣": "灃",
"沤": "漚",
"沥": "瀝",
"沦": "淪",
"沧": "滄",
"沪": "滬",
"泞": "濘",
"注": "註",
"泪": "淚",
"泶": "澩",
"泷": "瀧",
"泸": "瀘",
"泺": "濼",
"泻": "瀉",
"泼": "潑",
"泽": "澤",
"泾": "涇",
"洁": "潔",
"洒": "灑",
"洼": "窪",
"浃": "浹",
"浅": "淺",
"浆": "漿",
"浇": "澆",
"浈": "湞",
"浊": "濁",
"测": "測",
"浍": "澮",
"济": "濟",
"浏": "瀏",
"浐": "滻",
"浑": "渾",
"浒": "滸",
"浓": "濃",
"浔": "潯",
"涛": "濤",
"涝": "澇",
"涞": "淶",
"涟": "漣",
"涠": "潿",
"涡": "渦",
"涣": "渙",
"涤": "滌",
"润": "潤",
"涧": "澗",
"涨": "漲",
"涩": "澀",
"渊": "淵",
"渌": "淥",
"渍": "漬",
"渎": "瀆",
"渐": "漸",
"渑": "澠",
"渔": "漁",
"渖": "瀋",
"渗": "滲",
"温": "溫",
"湾": "灣",
"湿": "濕",
"溃": "潰",
"溅": "濺",
"溆": "漵",
"滗": "潷",
"滚": "滾",
"滞": "滯",
"滟": "灧",
"滠": "灄",
"满": "滿",
"滢": "瀅",
"滤": "濾",
"滥": "濫",
"滦": "灤",
"滨": "濱",
"滩": "灘",
"滪": "澦",
"漤": "灠",
"潆": "瀠",
"潇": "瀟",
"潋": "瀲",
"潍": "濰",
"潜": "潛",
"潴": "瀦",
"澜": "瀾",
"濑": "瀨",
"濒": "瀕",
"㲿": "瀇",
"灏": "灝",
"灭": "滅",
"灯": "燈",
"灵": "靈",
"灶": "竈",
"灾": "災",
"灿": "燦",
"炀": "煬",
"炉": "爐",
"炖": "燉",
"炜": "煒",
"炝": "熗",
"点": "點",
"炼": "煉",
"炽": "熾",
"烁": "爍",
"烂": "爛",
"烃": "烴",
"烛": "燭",
"烟": "煙",
"烦": "煩",
"烧": "燒",
"烨": "燁",
"烩": "燴",
"烫": "燙",
"烬": "燼",
"热": "熱",
"焕": "煥",
"焖": "燜",
"焘": "燾",
"㶽": "煱",
"煴": "熅",
"㶶": "燶",
"爱": "愛",
"爷": "爺",
"牍": "牘",
"牦": "氂",
"牵": "牽",
"牺": "犧",
"犊": "犢",
"状": "狀",
"犷": "獷",
"犸": "獁",
"犹": "猶",
"狈": "狽",
"狝": "獮",
"狞": "獰",
"独": "獨",
"狭": "狹",
"狮": "獅",
"狯": "獪",
"狰": "猙",
"狱": "獄",
"狲": "猻",
"猃": "獫",
"猎": "獵",
"猕": "獼",
"猡": "玀",
"猪": "豬",
"猫": "貓",
"猬": "蝟",
"献": "獻",
"獭": "獺",
"㺍": "獱",
"玑": "璣",
"玚": "瑒",
"玛": "瑪",
"玮": "瑋",
"环": "環",
"现": "現",
"玱": "瑲",
"玺": "璽",
"珐": "琺",
"珑": "瓏",
"珰": "璫",
"珲": "琿",
"琏": "璉",
"琐": "瑣",
"琼": "瓊",
"瑶": "瑤",
"瑷": "璦",
"璎": "瓔",
"瓒": "瓚",
"瓯": "甌",
"电": "電",
"画": "畫",
"畅": "暢",
"畴": "疇",
"疖": "癤",
"疗": "療",
"疟": "瘧",
"疠": "癘",
"疡": "瘍",
"疬": "癧",
"疭": "瘲",
"疮": "瘡",
"疯": "瘋",
"疱": "皰",
"疴": "痾",
"痈": "癰",
"痉": "痙",
"痒": "癢",
"痖": "瘂",
"痨": "癆",
"痪": "瘓",
"痫": "癇",
"瘅": "癉",
"瘆": "瘮",
"瘗": "瘞",
"瘪": "癟",
"瘫": "癱",
"瘾": "癮",
"瘿": "癭",
"癞": "癩",
"癣": "癬",
"癫": "癲",
"皑": "皚",
"皱": "皺",
"皲": "皸",
"盏": "盞",
"盐": "鹽",
"监": "監",
"盖": "蓋",
"盗": "盜",
"盘": "盤",
"眍": "瞘",
"眦": "眥",
"眬": "矓",
"睁": "睜",
"睐": "睞",
"睑": "瞼",
"瞆": "瞶",
"瞒": "瞞",
"䁖": "瞜",
"瞩": "矚",
"矫": "矯",
"矶": "磯",
"矾": "礬",
"矿": "礦",
"砀": "碭",
"码": "碼",
"砖": "磚",
"砗": "硨",
"砚": "硯",
"砜": "碸",
"砺": "礪",
"砻": "礱",
"砾": "礫",
"础": "礎",
"硁": "硜",
"硕": "碩",
"硖": "硤",
"硗": "磽",
"硙": "磑",
"碍": "礙",
"碛": "磧",
"碜": "磣",
"碱": "鹼",
"礼": "禮",
"祃": "禡",
"祎": "禕",
"祢": "禰",
"祯": "禎",
"祷": "禱",
"祸": "禍",
"禀": "稟",
"禄": "祿",
"禅": "禪",
"离": "離",
"秃": "禿",
"秆": "稈",
"积": "積",
"称": "稱",
"秽": "穢",
"秾": "穠",
"稆": "穭",
"税": "稅",
"䅉": "稏",
"稣": "穌",
"稳": "穩",
"穑": "穡",
"穷": "窮",
"窃": "竊",
"窍": "竅",
"窎": "窵",
"窑": "窯",
"窜": "竄",
"窝": "窩",
"窥": "窺",
"窦": "竇",
"窭": "窶",
"竞": "競",
"笃": "篤",
"笋": "筍",
"笔": "筆",
"笕": "筧",
"笺": "箋",
"笼": "籠",
"笾": "籩",
"筚": "篳",
"筛": "篩",
"筜": "簹",
"筝": "箏",
"䇲": "筴",
"筹": "籌",
"筼": "篔",
"简": "簡",
"箓": "籙",
"箦": "簀",
"箧": "篋",
"箨": "籜",
"箩": "籮",
"箪": "簞",
"箫": "簫",
"篑": "簣",
"篓": "簍",
"篮": "籃",
"篱": "籬",
"簖": "籪",
"籁": "籟",
"籴": "糴",
"类": "類",
"籼": "秈",
"粜": "糶",
"粝": "糲",
"粤": "粵",
"粪": "糞",
"粮": "糧",
"糁": "糝",
"糇": "餱",
"紧": "緊",
"䌷": "紬",
"䌹": "絅",
"絷": "縶",
"䌼": "綐",
"䌽": "綵",
"䌸": "縳",
"䍁": "繸",
"䍀": "繿",
"纟": "糹",
"纠": "糾",
"纡": "紆",
"红": "紅",
"纣": "紂",
"纥": "紇",
"约": "約",
"级": "級",
"纨": "紈",
"纩": "纊",
"纪": "紀",
"纫": "紉",
"纬": "緯",
"纭": "紜",
"纮": "紘",
"纯": "純",
"纰": "紕",
"纱": "紗",
"纲": "綱",
"纳": "納",
"纴": "紝",
"纵": "縱",
"纶": "綸",
"纷": "紛",
"纸": "紙",
"纹": "紋",
"纺": "紡",
"纻": "紵",
"纼": "紖",
"纽": "紐",
"纾": "紓",
"绀": "紺",
"绁": "紲",
"绂": "紱",
"练": "練",
"组": "組",
"绅": "紳",
"细": "細",
"织": "織",
"终": "終",
"绉": "縐",
"绊": "絆",
"绋": "紼",
"绌": "絀",
"绍": "紹",
"绎": "繹",
"经": "經",
"绐": "紿",
"绑": "綁",
"绒": "絨",
"结": "結",
"绔": "絝",
"绕": "繞",
"绖": "絰",
"绗": "絎",
"绘": "繪",
"给": "給",
"绚": "絢",
"绛": "絳",
"络": "絡",
"绞": "絞",
"统": "統",
"绠": "綆",
"绡": "綃",
"绢": "絹",
"绤": "綌",
"绥": "綏",
"继": "繼",
"绨": "綈",
"绩": "績",
"绪": "緒",
"绫": "綾",
"绬": "緓",
"续": "續",
"绮": "綺",
"绯": "緋",
"绰": "綽",
"绲": "緄",
"绳": "繩",
"维": "維",
"绵": "綿",
"绶": "綬",
"绸": "綢",
"绹": "綯",
"绺": "綹",
"绻": "綣",
"综": "綜",
"绽": "綻",
"绾": "綰",
"缀": "綴",
"缁": "緇",
"缂": "緙",
"缃": "緗",
"缄": "緘",
"缅": "緬",
"缆": "纜",
"缇": "緹",
"缈": "緲",
"缉": "緝",
"缊": "縕",
"缋": "繢",
"缌": "緦",
"缍": "綞",
"缎": "緞",
"缏": "緶",
"缑": "緱",
"缒": "縋",
"缓": "緩",
"缔": "締",
"缕": "縷",
"编": "編",
"缗": "緡",
"缘": "緣",
"缙": "縉",
"缚": "縛",
"缛": "縟",
"缜": "縝",
"缝": "縫",
"缞": "縗",
"缟": "縞",
"缠": "纏",
"缡": "縭",
"缢": "縊",
"缣": "縑",
"缤": "繽",
"缥": "縹",
"缦": "縵",
"缧": "縲",
"缨": "纓",
"缩": "縮",
"缪": "繆",
"缫": "繅",
"缬": "纈",
"缭": "繚",
"缮": "繕",
"缯": "繒",
"缱": "繾",
"缲": "繰",
"缳": "繯",
"缴": "繳",
"缵": "纘",
"罂": "罌",
"网": "網",
"罗": "羅",
"罚": "罰",
"罢": "罷",
"罴": "羆",
"羁": "羈",
"羟": "羥",
"翘": "翹",
"耢": "耮",
"耧": "耬",
"耸": "聳",
"耻": "恥",
"聂": "聶",
"聋": "聾",
"职": "職",
"聍": "聹",
"联": "聯",
"聩": "聵",
"聪": "聰",
"肃": "肅",
"肠": "腸",
"肤": "膚",
"肮": "骯",
"肴": "餚",
"肾": "腎",
"肿": "腫",
"胀": "脹",
"胁": "脅",
"胆": "膽",
"胧": "朧",
"胨": "腖",
"胪": "臚",
"胫": "脛",
"胶": "膠",
"脉": "脈",
"脍": "膾",
"脐": "臍",
"脑": "腦",
"脓": "膿",
"脔": "臠",
"脚": "腳",
"脱": "脫",
"脶": "腡",
"脸": "臉",
"腭": "齶",
"腻": "膩",
"腼": "靦",
"腽": "膃",
"腾": "騰",
"膑": "臏",
"臜": "臢",
"舆": "輿",
"舣": "艤",
"舰": "艦",
"舱": "艙",
"舻": "艫",
"艰": "艱",
"艳": "艷",
"艺": "藝",
"节": "節",
"芈": "羋",
"芗": "薌",
"芜": "蕪",
"芦": "蘆",
"苁": "蓯",
"苇": "葦",
"苈": "藶",
"苋": "莧",
"苌": "萇",
"苍": "蒼",
"苎": "苧",
"茎": "莖",
"茏": "蘢",
"茑": "蔦",
"茔": "塋",
"茕": "煢",
"茧": "繭",
"荆": "荊",
"荐": "薦",
"荙": "薘",
"荚": "莢",
"荛": "蕘",
"荜": "蓽",
"荞": "蕎",
"荟": "薈",
"荠": "薺",
"荣": "榮",
"荤": "葷",
"荥": "滎",
"荦": "犖",
"荧": "熒",
"荨": "蕁",
"荩": "藎",
"荪": "蓀",
"荫": "蔭",
"荬": "蕒",
"荭": "葒",
"荮": "葤",
"莅": "蒞",
"莱": "萊",
"莲": "蓮",
"莳": "蒔",
"莴": "萵",
"莶": "薟",
"莸": "蕕",
"莹": "瑩",
"莺": "鶯",
"萝": "蘿",
"萤": "螢",
"营": "營",
"萦": "縈",
"萧": "蕭",
"萨": "薩",
"葱": "蔥",
"蒇": "蕆",
"蒉": "蕢",
"蒋": "蔣",
"蒌": "蔞",
"蓝": "藍",
"蓟": "薊",
"蓠": "蘺",
"蓣": "蕷",
"蓥": "鎣",
"蓦": "驀",
"蔂": "虆",
"蔷": "薔",
"蔹": "蘞",
"蔺": "藺",
"蔼": "藹",
"蕰": "薀",
"蕲": "蘄",
"薮": "藪",
"䓕": "薳",
"藓": "蘚",
"蘖": "櫱",
"虏": "虜",
"虑": "慮",
"虚": "虛",
"虬": "虯",
"虮": "蟣",
"虽": "雖",
"虾": "蝦",
"虿": "蠆",
"蚀": "蝕",
"蚁": "蟻",
"蚂": "螞",
"蚕": "蠶",
"蚬": "蜆",
"蛊": "蠱",
"蛎": "蠣",
"蛏": "蟶",
"蛮": "蠻",
"蛰": "蟄",
"蛱": "蛺",
"蛲": "蟯",
"蛳": "螄",
"蛴": "蠐",
"蜕": "蛻",
"蜗": "蝸",
"蝇": "蠅",
"蝈": "蟈",
"蝉": "蟬",
"蝼": "螻",
"蝾": "蠑",
"螀": "螿",
"螨": "蟎",
"䗖": "螮",
"蟏": "蠨",
"衅": "釁",
"衔": "銜",
"补": "補",
"衬": "襯",
"衮": "袞",
"袄": "襖",
"袅": "裊",
"袆": "褘",
"袜": "襪",
"袭": "襲",
"袯": "襏",
"装": "裝",
"裆": "襠",
"裈": "褌",
"裢": "褳",
"裣": "襝",
"裤": "褲",
"裥": "襇",
"褛": "褸",
"褴": "襤",
"䙓": "襬",
"见": "見",
"观": "觀",
"觃": "覎",
"规": "規",
"觅": "覓",
"视": "視",
"觇": "覘",
"览": "覽",
"觉": "覺",
"觊": "覬",
"觋": "覡",
"觌": "覿",
"觍": "覥",
"觎": "覦",
"觏": "覯",
"觐": "覲",
"觑": "覷",
"觞": "觴",
"触": "觸",
"觯": "觶",
"訚": "誾",
"䜣": "訢",
"誉": "譽",
"誊": "謄",
"䜧": "譅",
"讠": "訁",
"计": "計",
"订": "訂",
"讣": "訃",
"认": "認",
"讥": "譏",
"讦": "訐",
"讧": "訌",
"讨": "討",
"让": "讓",
"讪": "訕",
"讫": "訖",
"讬": "託",
"训": "訓",
"议": "議",
"讯": "訊",
"记": "記",
"讱": "訒",
"讲": "講",
"讳": "諱",
"讴": "謳",
"讵": "詎",
"讶": "訝",
"讷": "訥",
"许": "許",
"讹": "訛",
"论": "論",
"讻": "訩",
"讼": "訟",
"讽": "諷",
"设": "設",
"访": "訪",
"诀": "訣",
"证": "證",
"诂": "詁",
"诃": "訶",
"评": "評",
"诅": "詛",
"识": "識",
"诇": "詗",
"诈": "詐",
"诉": "訴",
"诊": "診",
"诋": "詆",
"诌": "謅",
"词": "詞",
"诎": "詘",
"诏": "詔",
"诐": "詖",
"译": "譯",
"诒": "詒",
"诓": "誆",
"诔": "誄",
"试": "試",
"诖": "詿",
"诗": "詩",
"诘": "詰",
"诙": "詼",
"诚": "誠",
"诛": "誅",
"诜": "詵",
"话": "話",
"诞": "誕",
"诟": "詬",
"诠": "詮",
"诡": "詭",
"询": "詢",
"诣": "詣",
"诤": "諍",
"该": "該",
"详": "詳",
"诧": "詫",
"诨": "諢",
"诩": "詡",
"诪": "譸",
"诫": "誡",
"诬": "誣",
"语": "語",
"诮": "誚",
"误": "誤",
"诰": "誥",
"诱": "誘",
"诲": "誨",
"诳": "誑",
"诵": "誦",
"诶": "誒",
"请": "請",
"诸": "諸",
"诹": "諏",
"诺": "諾",
"读": "讀",
"诼": "諑",
"诽": "誹",
"课": "課",
"诿": "諉",
"谀": "諛",
"谁": "誰",
"谂": "諗",
"调": "調",
"谄": "諂",
"谅": "諒",
"谆": "諄",
"谇": "誶",
"谈": "談",
"谊": "誼",
"谋": "謀",
"谌": "諶",
"谍": "諜",
"谎": "謊",
"谏": "諫",
"谐": "諧",
"谑": "謔",
"谒": "謁",
"谓": "謂",
"谔": "諤",
"谕": "諭",
"谖": "諼",
"谗": "讒",
"谘": "諮",
"谙": "諳",
"谚": "諺",
"谛": "諦",
"谜": "謎",
"谝": "諞",
"谞": "諝",
"谟": "謨",
"谠": "讜",
"谡": "謖",
"谢": "謝",
"谤": "謗",
"谥": "謚",
"谦": "謙",
"谧": "謐",
"谨": "謹",
"谩": "謾",
"谪": "謫",
"谬": "謬",
"谭": "譚",
"谮": "譖",
"谯": "譙",
"谰": "讕",
"谱": "譜",
"谲": "譎",
"谳": "讞",
"谴": "譴",
"谵": "譫",
"谶": "讖",
"豮": "豶",
"䝙": "貙",
"䞐": "賰",
"贝": "貝",
"贞": "貞",
"负": "負",
"贠": "貟",
"贡": "貢",
"财": "財",
"责": "責",
"贤": "賢",
"败": "敗",
"账": "賬",
"货": "貨",
"质": "質",
"贩": "販",
"贪": "貪",
"贫": "貧",
"贬": "貶",
"购": "購",
"贮": "貯",
"贯": "貫",
"贰": "貳",
"贱": "賤",
"贲": "賁",
"贳": "貰",
"贴": "貼",
"贵": "貴",
"贶": "貺",
"贷": "貸",
"贸": "貿",
"费": "費",
"贺": "賀",
"贻": "貽",
"贼": "賊",
"贽": "贄",
"贾": "賈",
"贿": "賄",
"赀": "貲",
"赁": "賃",
"赂": "賂",
"资": "資",
"赅": "賅",
"赆": "贐",
"赇": "賕",
"赈": "賑",
"赉": "賚",
"赊": "賒",
"赋": "賦",
"赌": "賭",
"赎": "贖",
"赏": "賞",
"赐": "賜",
"赑": "贔",
"赒": "賙",
"赓": "賡",
"赔": "賠",
"赕": "賧",
"赖": "賴",
"赗": "賵",
"赘": "贅",
"赙": "賻",
"赚": "賺",
"赛": "賽",
"赜": "賾",
"赞": "贊",
"赟": "贇",
"赠": "贈",
"赡": "贍",
"赢": "贏",
"赣": "贛",
"赪": "赬",
"赵": "趙",
"赶": "趕",
"趋": "趨",
"趱": "趲",
"趸": "躉",
"跃": "躍",
"跄": "蹌",
"跞": "躒",
"践": "踐",
"跶": "躂",
"跷": "蹺",
"跸": "蹕",
"跹": "躚",
"跻": "躋",
"踊": "踴",
"踌": "躊",
"踪": "蹤",
"踬": "躓",
"踯": "躑",
"蹑": "躡",
"蹒": "蹣",
"蹰": "躕",
"蹿": "躥",
"躏": "躪",
"躜": "躦",
"躯": "軀",
"车": "車",
"轧": "軋",
"轨": "軌",
"轩": "軒",
"轪": "軑",
"轫": "軔",
"转": "轉",
"轭": "軛",
"轮": "輪",
"软": "軟",
"轰": "轟",
"轱": "軲",
"轲": "軻",
"轳": "轤",
"轴": "軸",
"轵": "軹",
"轶": "軼",
"轷": "軤",
"轸": "軫",
"轹": "轢",
"轺": "軺",
"轻": "輕",
"轼": "軾",
"载": "載",
"轾": "輊",
"轿": "轎",
"辀": "輈",
"辁": "輇",
"辂": "輅",
"较": "較",
"辄": "輒",
"辅": "輔",
"辆": "輛",
"辇": "輦",
"辈": "輩",
"辉": "輝",
"辊": "輥",
"辋": "輞",
"辌": "輬",
"辍": "輟",
"辎": "輜",
"辏": "輳",
"辐": "輻",
"辑": "輯",
"辒": "轀",
"输": "輸",
"辔": "轡",
"辕": "轅",
"辖": "轄",
"辗": "輾",
"辘": "轆",
"辙": "轍",
"辚": "轔",
"辞": "辭",
"辩": "辯",
"辫": "辮",
"边": "邊",
"辽": "遼",
"达": "達",
"迁": "遷",
"过": "過",
"迈": "邁",
"运": "運",
"还": "還",
"这": "這",
"进": "進",
"远": "遠",
"违": "違",
"连": "連",
"迟": "遲",
"迩": "邇",
"迳": "逕",
"迹": "跡",
"选": "選",
"逊": "遜",
"递": "遞",
"逦": "邐",
"逻": "邏",
"遗": "遺",
"遥": "遙",
"邓": "鄧",
"邝": "鄺",
"邬": "鄔",
"邮": "郵",
"邹": "鄒",
"邺": "鄴",
"邻": "鄰",
"郏": "郟",
"郐": "鄶",
"郑": "鄭",
"郓": "鄆",
"郦": "酈",
"郧": "鄖",
"郸": "鄲",
"酂": "酇",
"酦": "醱",
"酱": "醬",
"酽": "釅",
"酾": "釃",
"酿": "釀",
"释": "釋",
"鉴": "鑒",
"銮": "鑾",
"錾": "鏨",
"𨱏": "鎝",
"钅": "釒",
"钆": "釓",
"钇": "釔",
"针": "針",
"钉": "釘",
"钊": "釗",
"钋": "釙",
"钌": "釕",
"钍": "釷",
"钎": "釺",
"钏": "釧",
"钐": "釤",
"钑": "鈒",
"钒": "釩",
"钓": "釣",
"钔": "鍆",
"钕": "釹",
"钖": "鍚",
"钗": "釵",
"钘": "鈃",
"钙": "鈣",
"钚": "鈈",
"钛": "鈦",
"钜": "鉅",
"钝": "鈍",
"钞": "鈔",
"钠": "鈉",
"钡": "鋇",
"钢": "鋼",
"钣": "鈑",
"钤": "鈐",
"钥": "鑰",
"钦": "欽",
"钧": "鈞",
"钨": "鎢",
"钪": "鈧",
"钫": "鈁",
"钬": "鈥",
"钭": "鈄",
"钮": "鈕",
"钯": "鈀",
"钰": "鈺",
"钱": "錢",
"钲": "鉦",
"钳": "鉗",
"钴": "鈷",
"钶": "鈳",
"钷": "鉕",
"钸": "鈽",
"钹": "鈸",
"钺": "鉞",
"钻": "鑽",
"钼": "鉬",
"钽": "鉭",
"钾": "鉀",
"钿": "鈿",
"铀": "鈾",
"铁": "鐵",
"铂": "鉑",
"铃": "鈴",
"铄": "鑠",
"铅": "鉛",
"铆": "鉚",
"铇": "鉋",
"铈": "鈰",
"铉": "鉉",
"铊": "鉈",
"铋": "鉍",
"铌": "鈮",
"铍": "鈹",
"铎": "鐸",
"铏": "鉶",
"铐": "銬",
"铑": "銠",
"铒": "鉺",
"铓": "鋩",
"铔": "錏",
"铕": "銪",
"铖": "鋮",
"铗": "鋏",
"铘": "鋣",
"铙": "鐃",
"铚": "銍",
"铛": "鐺",
"铜": "銅",
"铝": "鋁",
"铞": "銱",
"铟": "銦",
"铠": "鎧",
"铡": "鍘",
"铢": "銖",
"铣": "銑",
"铤": "鋌",
"铥": "銩",
"铦": "銛",
"铧": "鏵",
"铨": "銓",
"铩": "鎩",
"铪": "鉿",
"铫": "銚",
"铬": "鉻",
"铭": "銘",
"铮": "錚",
"铯": "銫",
"铰": "鉸",
"铱": "銥",
"铲": "鏟",
"铳": "銃",
"铴": "鐋",
"铵": "銨",
"银": "銀",
"铷": "銣",
"铸": "鑄",
"铹": "鐒",
"铺": "鋪",
"铻": "鋙",
"铼": "錸",
"铽": "鋱",
"链": "鏈",
"铿": "鏗",
"销": "銷",
"锁": "鎖",
"锂": "鋰",
"锃": "鋥",
"锄": "鋤",
"锅": "鍋",
"锆": "鋯",
"锇": "鋨",
"锉": "銼",
"锊": "鋝",
"锋": "鋒",
"锌": "鋅",
"锍": "鋶",
"锎": "鐦",
"锏": "鐧",
"锑": "銻",
"锒": "鋃",
"锓": "鋟",
"锔": "鋦",
"锕": "錒",
"锖": "錆",
"锗": "鍺",
"锘": "鍩",
"错": "錯",
"锚": "錨",
"锛": "錛",
"锜": "錡",
"锝": "鍀",
"锞": "錁",
"锟": "錕",
"锠": "錩",
"锡": "錫",
"锢": "錮",
"锣": "鑼",
"锥": "錐",
"锦": "錦",
"锧": "鑕",
"锩": "錈",
"锪": "鍃",
"锫": "錇",
"锬": "錟",
"锭": "錠",
"键": "鍵",
"锯": "鋸",
"锰": "錳",
"锱": "錙",
"锲": "鍥",
"锳": "鍈",
"锴": "鍇",
"锵": "鏘",
"锶": "鍶",
"锷": "鍔",
"锸": "鍤",
"锹": "鍬",
"锺": "鍾",
"锻": "鍛",
"锼": "鎪",
"锽": "鍠",
"锾": "鍰",
"锿": "鎄",
"镀": "鍍",
"镁": "鎂",
"镂": "鏤",
"镃": "鎡",
"镄": "鐨",
"镅": "鎇",
"镆": "鏌",
"镇": "鎮",
"镈": "鎛",
"镉": "鎘",
"镊": "鑷",
"镋": "鎲",
"镍": "鎳",
"镎": "鎿",
"镏": "鎦",
"镐": "鎬",
"镑": "鎊",
"镒": "鎰",
"镓": "鎵",
"镔": "鑌",
"镕": "鎔",
"镖": "鏢",
"镗": "鏜",
"镘": "鏝",
"镙": "鏍",
"镚": "鏰",
"镛": "鏞",
"镜": "鏡",
"镝": "鏑",
"镞": "鏃",
"镟": "鏇",
"镠": "鏐",
"镡": "鐔",
"镣": "鐐",
"镤": "鏷",
"镥": "鑥",
"镦": "鐓",
"镧": "鑭",
"镨": "鐠",
"镩": "鑹",
"镪": "鏹",
"镫": "鐙",
"镬": "鑊",
"镭": "鐳",
"镮": "鐶",
"镯": "鐲",
"镰": "鐮",
"镱": "鐿",
"镲": "鑔",
"镳": "鑣",
"镴": "鑞",
"镵": "鑱",
"镶": "鑲",
"长": "長",
"门": "門",
"闩": "閂",
"闪": "閃",
"闫": "閆",
"闬": "閈",
"闭": "閉",
"问": "問",
"闯": "闖",
"闰": "閏",
"闱": "闈",
"闲": "閑",
"闳": "閎",
"间": "間",
"闵": "閔",
"闶": "閌",
"闷": "悶",
"闸": "閘",
"闹": "鬧",
"闺": "閨",
"闻": "聞",
"闼": "闥",
"闽": "閩",
"闾": "閭",
"闿": "闓",
"阀": "閥",
"阁": "閣",
"阂": "閡",
"阃": "閫",
"阄": "鬮",
"阆": "閬",
"阇": "闍",
"阈": "閾",
"阉": "閹",
"阊": "閶",
"阋": "鬩",
"阌": "閿",
"阍": "閽",
"阎": "閻",
"阏": "閼",
"阐": "闡",
"阑": "闌",
"阒": "闃",
"阓": "闠",
"阔": "闊",
"阕": "闋",
"阖": "闔",
"阗": "闐",
"阘": "闒",
"阙": "闕",
"阚": "闞",
"阛": "闤",
"队": "隊",
"阳": "陽",
"阴": "陰",
"阵": "陣",
"阶": "階",
"际": "際",
"陆": "陸",
"陇": "隴",
"陈": "陳",
"陉": "陘",
"陕": "陝",
"陧": "隉",
"陨": "隕",
"险": "險",
"随": "隨",
"隐": "隱",
"隶": "隸",
"隽": "雋",
"难": "難",
"雏": "雛",
"雠": "讎",
"雳": "靂",
"雾": "霧",
"霁": "霽",
"霡": "霢",
"霭": "靄",
"靓": "靚",
"静": "靜",
"靥": "靨",
"䩄": "靦",
"鞑": "韃",
"鞒": "鞽",
"鞯": "韉",
"韦": "韋",
"韧": "韌",
"韨": "韍",
"韩": "韓",
"韪": "韙",
"韫": "韞",
"韬": "韜",
"韵": "韻",
"页": "頁",
"顶": "頂",
"顷": "頃",
"顸": "頇",
"项": "項",
"顺": "順",
"顼": "頊",
"顽": "頑",
"顾": "顧",
"顿": "頓",
"颀": "頎",
"颁": "頒",
"颂": "頌",
"颃": "頏",
"预": "預",
"颅": "顱",
"领": "領",
"颇": "頗",
"颈": "頸",
"颉": "頡",
"颊": "頰",
"颋": "頲",
"颌": "頜",
"颍": "潁",
"颎": "熲",
"颏": "頦",
"颐": "頤",
"频": "頻",
"颒": "頮",
"颔": "頷",
"颕": "頴",
"颖": "穎",
"颗": "顆",
"题": "題",
"颙": "顒",
"颚": "顎",
"颛": "顓",
"额": "額",
"颞": "顳",
"颟": "顢",
"颠": "顛",
"颡": "顙",
"颢": "顥",
"颤": "顫",
"颥": "顬",
"颦": "顰",
"颧": "顴",
"风": "風",
"飏": "颺",
"飐": "颭",
"飑": "颮",
"飒": "颯",
"飓": "颶",
"飔": "颸",
"飕": "颼",
"飖": "颻",
"飗": "飀",
"飘": "飄",
"飙": "飆",
"飚": "飈",
"飞": "飛",
"飨": "饗",
"餍": "饜",
"饣": "飠",
"饤": "飣",
"饦": "飥",
"饧": "餳",
"饨": "飩",
"饩": "餼",
"饪": "飪",
"饫": "飫",
"饬": "飭",
"饭": "飯",
"饮": "飲",
"饯": "餞",
"饰": "飾",
"饱": "飽",
"饲": "飼",
"饳": "飿",
"饴": "飴",
"饵": "餌",
"饶": "饒",
"饷": "餉",
"饸": "餄",
"饹": "餎",
"饺": "餃",
"饻": "餏",
"饼": "餅",
"饽": "餑",
"饾": "餖",
"饿": "餓",
"馀": "餘",
"馁": "餒",
"馂": "餕",
"馃": "餜",
"馄": "餛",
"馅": "餡",
"馆": "館",
"馇": "餷",
"馈": "饋",
"馉": "餶",
"馊": "餿",
"馋": "饞",
"馌": "饁",
"馍": "饃",
"馎": "餺",
"馏": "餾",
"馐": "饈",
"馑": "饉",
"馒": "饅",
"馓": "饊",
"馔": "饌",
"馕": "饢",
"䯄": "騧",
"马": "馬",
"驭": "馭",
"驮": "馱",
"驯": "馴",
"驰": "馳",
"驱": "驅",
"驲": "馹",
"驳": "駁",
"驴": "驢",
"驵": "駔",
"驶": "駛",
"驷": "駟",
"驸": "駙",
"驹": "駒",
"驺": "騶",
"驻": "駐",
"驼": "駝",
"驽": "駑",
"驾": "駕",
"驿": "驛",
"骀": "駘",
"骁": "驍",
"骃": "駰",
"骄": "驕",
"骅": "驊",
"骆": "駱",
"骇": "駭",
"骈": "駢",
"骉": "驫",
"骊": "驪",
"骋": "騁",
"验": "驗",
"骍": "騂",
"骎": "駸",
"骏": "駿",
"骐": "騏",
"骑": "騎",
"骒": "騍",
"骓": "騅",
"骔": "騌",
"骕": "驌",
"骖": "驂",
"骗": "騙",
"骘": "騭",
"骙": "騤",
"骚": "騷",
"骛": "騖",
"骜": "驁",
"骝": "騮",
"骞": "騫",
"骟": "騸",
"骠": "驃",
"骡": "騾",
"骢": "驄",
"骣": "驏",
"骤": "驟",
"骥": "驥",
"骦": "驦",
"骧": "驤",
"髅": "髏",
"髋": "髖",
"髌": "髕",
"鬓": "鬢",
"魇": "魘",
"魉": "魎",
"鱼": "魚",
"鱽": "魛",
"鱾": "魢",
"鱿": "魷",
"鲀": "魨",
"鲁": "魯",
"鲂": "魴",
"鲃": "䰾",
"鲄": "魺",
"鲅": "鮁",
"鲆": "鮃",
"鲈": "鱸",
"鲉": "鮋",
"鲊": "鮓",
"鲋": "鮒",
"鲌": "鮊",
"鲍": "鮑",
"鲎": "鱟",
"鲏": "鮍",
"鲐": "鮐",
"鲑": "鮭",
"鲒": "鮚",
"鲓": "鮳",
"鲔": "鮪",
"鲕": "鮞",
"鲖": "鮦",
"鲗": "鰂",
"鲘": "鮜",
"鲙": "鱠",
"鲚": "鱭",
"鲛": "鮫",
"鲜": "鮮",
"鲝": "鮺",
"鲟": "鱘",
"鲠": "鯁",
"鲡": "鱺",
"鲢": "鰱",
"鲣": "鰹",
"鲤": "鯉",
"鲥": "鰣",
"鲦": "鰷",
"鲧": "鯀",
"鲨": "鯊",
"鲩": "鯇",
"鲪": "鮶",
"鲫": "鯽",
"鲬": "鯒",
"鲭": "鯖",
"鲮": "鯪",
"鲯": "鯕",
"鲰": "鯫",
"鲱": "鯡",
"鲲": "鯤",
"鲳": "鯧",
"鲴": "鯝",
"鲵": "鯢",
"鲶": "鯰",
"鲷": "鯛",
"鲸": "鯨",
"鲹": "鰺",
"鲺": "鯴",
"鲻": "鯔",
"鲼": "鱝",
"鲽": "鰈",
"鲾": "鰏",
"鲿": "鱨",
"鳀": "鯷",
"鳁": "鰮",
"鳂": "鰃",
"鳃": "鰓",
"鳅": "鰍",
"鳆": "鰒",
"鳇": "鰉",
"鳈": "鰁",
"鳉": "鱂",
"鳊": "鯿",
"鳋": "鰠",
"鳌": "鰲",
"鳍": "鰭",
"鳎": "鰨",
"鳏": "鰥",
"鳐": "鰩",
"鳑": "鰟",
"鳒": "鰜",
"鳓": "鰳",
"鳔": "鰾",
"鳕": "鱈",
"鳖": "鱉",
"鳗": "鰻",
"鳘": "鰵",
"鳙": "鱅",
"鳚": "䲁",
"鳛": "鰼",
"鳜": "鱖",
"鳝": "鱔",
"鳞": "鱗",
"鳟": "鱒",
"鳠": "鱯",
"鳡": "鱤",
"鳢": "鱧",
"鳣": "鱣",
"䴓": "鳾",
"䴕": "鴷",
"䴔": "鵁",
"䴖": "鶄",
"䴗": "鶪",
"䴘": "鷈",
"䴙": "鷿",
"㶉": "鸂",
"鸟": "鳥",
"鸠": "鳩",
"鸢": "鳶",
"鸣": "鳴",
"鸤": "鳲",
"鸥": "鷗",
"鸦": "鴉",
"鸧": "鶬",
"鸨": "鴇",
"鸩": "鴆",
"鸪": "鴣",
"鸫": "鶇",
"鸬": "鸕",
"鸭": "鴨",
"鸮": "鴞",
"鸯": "鴦",
"鸰": "鴒",
"鸱": "鴟",
"鸲": "鴝",
"鸳": "鴛",
"鸴": "鷽",
"鸵": "鴕",
"鸶": "鷥",
"鸷": "鷙",
"鸸": "鴯",
"鸹": "鴰",
"鸺": "鵂",
"鸻": "鴴",
"鸼": "鵃",
"鸽": "鴿",
"鸾": "鸞",
"鸿": "鴻",
"鹀": "鵐",
"鹁": "鵓",
"鹂": "鸝",
"鹃": "鵑",
"鹄": "鵠",
"鹅": "鵝",
"鹆": "鵒",
"鹇": "鷳",
"鹈": "鵜",
"鹉": "鵡",
"鹊": "鵲",
"鹋": "鶓",
"鹌": "鵪",
"鹍": "鵾",
"鹎": "鵯",
"鹏": "鵬",
"鹐": "鵮",
"鹑": "鶉",
"鹒": "鶊",
"鹓": "鵷",
"鹔": "鷫",
"鹕": "鶘",
"鹖": "鶡",
"鹗": "鶚",
"鹘": "鶻",
"鹙": "鶖",
"鹛": "鶥",
"鹜": "鶩",
"鹝": "鷊",
"鹞": "鷂",
"鹟": "鶲",
"鹠": "鶹",
"鹡": "鶺",
"鹢": "鷁",
"鹣": "鶼",
"鹤": "鶴",
"鹥": "鷖",
"鹦": "鸚",
"鹧": "鷓",
"鹨": "鷚",
"鹩": "鷯",
"鹪": "鷦",
"鹫": "鷲",
"鹬": "鷸",
"鹭": "鷺",
"鹯": "鸇",
"鹰": "鷹",
"鹱": "鸌",
"鹲": "鸏",
"鹳": "鸛",
"鹴": "鸘",
"鹾": "鹺",
"麦": "麥",
"麸": "麩",
"黄": "黃",
"黉": "黌",
"黡": "黶",
"黩": "黷",
"黪": "黲",
"黾": "黽",
"鼋": "黿",
"鼍": "鼉",
"鼗": "鞀",
"鼹": "鼴",
"齐": "齊",
"齑": "齏",
"齿": "齒",
"龀": "齔",
"龁": "齕",
"龂": "齗",
"龃": "齟",
"龄": "齡",
"龅": "齙",
"龆": "齠",
"龇": "齜",
"龈": "齦",
"龉": "齬",
"龊": "齪",
"龋": "齲",
"龌": "齷",
"龙": "龍",
"龚": "龔",
"龛": "龕",
"龟": "龜",
"一伙": "一伙",
"一并": "一併",
"一准": "一准",
"一划": "一划",
"一地里": "一地裡",
"一干": "一干",
"一树百获": "一樹百穫",
"一台": "一臺",
"一冲": "一衝",
"一只": "一隻",
"一发千钧": "一髮千鈞",
"一出": "一齣",
"七只": "七隻",
"三元里": "三元裡",
"三国志": "三國誌",
"三复": "三複",
"三只": "三隻",
"上吊": "上吊",
"上台": "上臺",
"下不了台": "下不了臺",
"下台": "下臺",
"下面": "下麵",
"不准": "不准",
"不吊": "不吊",
"不知就里": "不知就裡",
"不知所云": "不知所云",
"不锈钢": "不鏽鋼",
"丑剧": "丑劇",
"丑旦": "丑旦",
"丑角": "丑角",
"并存着": "並存著",
"中岳": "中嶽",
"中台医专": "中臺醫專",
"丰南": "丰南",
"丰台": "丰台",
"丰姿": "丰姿",
"丰采": "丰采",
"丰韵": "丰韻",
"主干": "主幹",
"么么唱唱": "么么唱唱",
"么儿": "么兒",
"么喝": "么喝",
"么妹": "么妹",
"么弟": "么弟",
"么爷": "么爺",
"九世之雠": "九世之讎",
"九只": "九隻",
"干丝": "乾絲",
"干着急": "乾著急",
"乱发": "亂髮",
"云云": "云云",
"云尔": "云爾",
"五岳": "五嶽",
"五斗柜": "五斗櫃",
"五斗橱": "五斗櫥",
"五谷": "五穀",
"五行生克": "五行生剋",
"五只": "五隻",
"五出": "五齣",
"交卷": "交卷",
"人云亦云": "人云亦云",
"人物志": "人物誌",
"什锦面": "什錦麵",
"什么": "什麼",
"仆倒": "仆倒",
"介系词": "介係詞",
"介系词": "介繫詞",
"仿制": "仿製",
"伙伕": "伙伕",
"伙伴": "伙伴",
"伙同": "伙同",
"伙夫": "伙夫",
"伙房": "伙房",
"伙计": "伙計",
"伙食": "伙食",
"布下": "佈下",
"布告": "佈告",
"布哨": "佈哨",
"布局": "佈局",
"布岗": "佈崗",
"布施": "佈施",
"布景": "佈景",
"布满": "佈滿",
"布线": "佈線",
"布置": "佈置",
"布署": "佈署",
"布道": "佈道",
"布达": "佈達",
"布防": "佈防",
"布阵": "佈陣",
"布雷": "佈雷",
"体育锻鍊": "体育鍛鍊",
"何干": "何干",
"作准": "作准",
"佣人": "佣人",
"佣工": "佣工",
"佣金": "佣金",
"并入": "併入",
"并列": "併列",
"并到": "併到",
"并合": "併合",
"并吞": "併吞",
"并在": "併在",
"并成": "併成",
"并排": "併排",
"并拢": "併攏",
"并案": "併案",
"并为": "併為",
"并发": "併發",
"并科": "併科",
"并购": "併購",
"并进": "併進",
"来复": "來複",
"供制": "供製",
"依依不舍": "依依不捨",
"侵并": "侵併",
"便辟": "便辟",
"系数": "係數",
"系为": "係為",
"保险柜": "保險柜",
"信号台": "信號臺",
"修复": "修複",
"修胡刀": "修鬍刀",
"俯冲": "俯衝",
"个里": "個裡",
"借着": "借著",
"假发": "假髮",
"停制": "停製",
"偷鸡不着": "偷雞不著",
"家伙": "傢伙",
"家俱": "傢俱",
"家具": "傢具",
"传布": "傳佈",
"债台高筑": "債臺高築",
"傻里傻气": "傻裡傻氣",
"倾家荡产": "傾家蕩產",
"倾覆": "傾複",
"倾覆": "傾覆",
"僱佣": "僱佣",
"仪表": "儀錶",
"亿只": "億隻",
"尽尽": "儘儘",
"尽先": "儘先",
"尽其所有": "儘其所有",
"尽力": "儘力",
"尽快": "儘快",
"尽早": "儘早",
"尽是": "儘是",
"尽管": "儘管",
"尽速": "儘速",
"尽量": "儘量",
"允准": "允准",
"兄台": "兄臺",
"充饥": "充饑",
"光采": "光采",
"克里": "克裡",
"克复": "克複",
"入伙": "入伙",
"内制": "內製",
"两只": "兩隻",
"八字胡": "八字鬍",
"八只": "八隻",
"公布": "公佈",
"公干": "公幹",
"公斗": "公斗",
"公历": "公曆",
"六只": "六隻",
"六出": "六齣",
"兼并": "兼併",
"冤雠": "冤讎",
"准予": "准予",
"准假": "准假",
"准将": "准將",
"准考证": "准考證",
"准许": "准許",
"几几": "几几",
"几案": "几案",
"几丝": "几絲",
"凹洞里": "凹洞裡",
"出征": "出征",
"出锤": "出鎚",
"刀削面": "刀削麵",
"刁斗": "刁斗",
"分布": "分佈",
"切面": "切麵",
"刊布": "刊佈",
"划上": "划上",
"划下": "划下",
"划不来": "划不來",
"划了": "划了",
"划具": "划具",
"划出": "划出",
"划到": "划到",
"划动": "划動",
"划去": "划去",
"划子": "划子",
"划得来": "划得來",
"划拳": "划拳",
"划桨": "划槳",
"划水": "划水",
"划算": "划算",
"划船": "划船",
"划艇": "划艇",
"划着": "划著",
"划着走": "划著走",
"划行": "划行",
"划走": "划走",
"划起": "划起",
"划进": "划進",
"划过": "划過",
"初征": "初征",
"别致": "別緻",
"别着": "別著",
"别只": "別隻",
"利比里亚": "利比裡亞",
"刮着": "刮著",
"刮胡刀": "刮鬍刀",
"剃发": "剃髮",
"剃须": "剃鬚",
"削发": "削髮",
"克制": "剋制",
"克星": "剋星",
"克服": "剋服",
"克死": "剋死",
"克薄": "剋薄",
"前仆后继": "前仆後繼",
"前台": "前臺",
"前车之复": "前車之覆",
"刚才": "剛纔",
"剪发": "剪髮",
"割舍": "割捨",
"创制": "創製",
"加里宁": "加裡寧",
"动荡": "動蕩",
"劳力士表": "勞力士錶",
"包准": "包准",
"包谷": "包穀",
"北斗": "北斗",
"北回": "北迴",
"匡复": "匡複",
"匪干": "匪幹",
"十卷": "十卷",
"十台": "十臺",
"十只": "十隻",
"十出": "十齣",
"千丝万缕": "千絲萬縷",
"千回百折": "千迴百折",
"千回百转": "千迴百轉",
"千钧一发": "千鈞一髮",
"千只": "千隻",
"升斗小民": "升斗小民",
"半只": "半隻",
"南岳": "南嶽",
"南征": "南征",
"南台": "南臺",
"南回": "南迴",
"卡里": "卡裡",
"印制": "印製",
"卷入": "卷入",
"卷取": "卷取",
"卷土重来": "卷土重來",
"卷子": "卷子",
"卷宗": "卷宗",
"卷尺": "卷尺",
"卷层云": "卷層雲",
"卷帙": "卷帙",
"卷扬机": "卷揚機",
"卷曲": "卷曲",
"卷染": "卷染",
"卷烟": "卷煙",
"卷筒": "卷筒",
"卷纬": "卷緯",
"卷绕": "卷繞",
"卷装": "卷裝",
"卷轴": "卷軸",
"卷云": "卷雲",
"卷领": "卷領",
"卷发": "卷髮",
"卷须": "卷鬚",
"参与": "參与",
"参与者": "參与者",
"参合": "參合",
"参考价值": "參考價值",
"参与": "參與",
"参与人员": "參與人員",
"参与制": "參與制",
"参与感": "參與感",
"参与者": "參與者",
"参观团": "參觀團",
"参观团体": "參觀團體",
"参阅": "參閱",
"反冲": "反衝",
"反复": "反複",
"反复": "反覆",
"取舍": "取捨",
"口里": "口裡",
"只准": "只准",
"只冲": "只衝",
"叮当": "叮噹",
"可怜虫": "可憐虫",
"可紧可松": "可緊可鬆",
"台制": "台製",
"司令台": "司令臺",
"吃着不尽": "吃著不盡",
"吃里扒外": "吃裡扒外",
"吃里爬外": "吃裡爬外",
"各吊": "各吊",
"合伙": "合伙",
"合并": "合併",
"吊上": "吊上",
"吊下": "吊下",
"吊了": "吊了",
"吊个": "吊個",
"吊儿郎当": "吊兒郎當",
"吊到": "吊到",
"吊去": "吊去",
"吊取": "吊取",
"吊吊": "吊吊",
"吊嗓": "吊嗓",
"吊好": "吊好",
"吊子": "吊子",
"吊带": "吊帶",
"吊带裤": "吊帶褲",
"吊床": "吊床",
"吊得": "吊得",
"吊挂": "吊掛",
"吊挂着": "吊掛著",
"吊杆": "吊杆",
"吊架": "吊架",
"吊桶": "吊桶",
"吊杆": "吊桿",
"吊桥": "吊橋",
"吊死": "吊死",
"吊灯": "吊燈",
"吊环": "吊環",
"吊盘": "吊盤",
"吊索": "吊索",
"吊着": "吊著",
"吊装": "吊裝",
"吊裤": "吊褲",
"吊裤带": "吊褲帶",
"吊袜": "吊襪",
"吊走": "吊走",
"吊起": "吊起",
"吊车": "吊車",
"吊钩": "吊鉤",
"吊销": "吊銷",
"吊钟": "吊鐘",
"同伙": "同伙",
"名表": "名錶",
"后冠": "后冠",
"后土": "后土",
"后妃": "后妃",
"后座": "后座",
"后稷": "后稷",
"后羿": "后羿",
"后里": "后里",
"向着": "向著",
"吞并": "吞併",
"吹发": "吹髮",
"吕后": "呂后",
"獃里獃气": "呆裡呆氣",
"周而复始": "周而複始",
"呼吁": "呼籲",
"和面": "和麵",
"哪里": "哪裡",
"哭脏": "哭髒",
"问卷": "問卷",
"喝采": "喝采",
"单干": "單干",
"单只": "單隻",
"嘴里": "嘴裡",
"恶心": "噁心",
"当啷": "噹啷",
"当当": "噹噹",
"噜苏": "嚕囌",
"向导": "嚮導",
"向往": "嚮往",
"向应": "嚮應",
"向日": "嚮日",
"向迩": "嚮邇",
"严丝合缝": "嚴絲合縫",
"严复": "嚴複",
"四舍五入": "四捨五入",
"四只": "四隻",
"四出": "四齣",
"回丝": "回絲",
"回着": "回著",
"回荡": "回蕩",
"回复": "回覆",
"回采": "回采",
"圈子里": "圈子裡",
"圈里": "圈裡",
"国历": "國曆",
"国雠": "國讎",
"园里": "園裡",
"图里": "圖裡",
"土里": "土裡",
"土制": "土製",
"地志": "地誌",
"坍台": "坍臺",
"坑里": "坑裡",
"坦荡": "坦蕩",
"垂发": "垂髮",
"垮台": "垮臺",
"埋布": "埋佈",
"城里": "城裡",
"基干": "基幹",
"报复": "報複",
"塌台": "塌臺",
"塔台": "塔臺",
"涂着": "塗著",
"墓志": "墓誌",
"墨斗": "墨斗",
"墨索里尼": "墨索裡尼",
"垦复": "墾複",
"垄断价格": "壟斷價格",
"垄断资产": "壟斷資產",
"垄断集团": "壟斷集團",
"壶里": "壺裡",
"寿面": "壽麵",
"夏天里": "夏天裡",
"夏历": "夏曆",
"外制": "外製",
"多冲": "多衝",
"多采多姿": "多采多姿",
"多么": "多麼",
"夜光表": "夜光錶",
"夜里": "夜裡",
"梦里": "夢裡",
"大伙": "大伙",
"大卷": "大卷",
"大干": "大干",
"大干": "大幹",
"大锤": "大鎚",
"大只": "大隻",
"天后": "天后",
"天干": "天干",
"天文台": "天文臺",
"太后": "太后",
"奏折": "奏摺",
"女丑": "女丑",
"女佣": "女佣",
"好家夥": "好傢夥",
"好戏连台": "好戲連臺",
"如法泡制": "如法泡製",
"妆台": "妝臺",
"姜太公": "姜太公",
"姜子牙": "姜子牙",
"姜丝": "姜絲",
"字汇": "字彙",
"字里行间": "字裡行間",
"存折": "存摺",
"孟姜女": "孟姜女",
"宇宙志": "宇宙誌",
"定准": "定准",
"定制": "定製",
"宣布": "宣佈",
"宫里": "宮裡",
"家伙": "家伙",
"家里": "家裡",
"密布": "密佈",
"寇雠": "寇讎",
"实干": "實幹",
"写字台": "寫字檯",
"写字台": "寫字臺",
"宽松": "寬鬆",
"封面里": "封面裡",
"射干": "射干",
"对表": "對錶",
"小丑": "小丑",
"小伙": "小伙",
"小只": "小隻",
"少吊": "少吊",
"尺布斗粟": "尺布斗粟",
"尼克松": "尼克鬆",
"尼采": "尼采",
"尿斗": "尿斗",
"局里": "局裡",
"居里": "居裡",
"屋子里": "屋子裡",
"屋里": "屋裡",
"展布": "展佈",
"屡仆屡起": "屢仆屢起",
"屯里": "屯裡",
"山岳": "山嶽",
"山里": "山裡",
"峰回": "峰迴",
"巡回": "巡迴",
"巧干": "巧幹",
"巴尔干": "巴爾幹",
"巴里": "巴裡",
"巷里": "巷裡",
"市里": "市裡",
"布谷": "布穀",
"希腊": "希腊",
"帘子": "帘子",
"帘布": "帘布",
"席卷": "席卷",
"带团参加": "帶團參加",
"带发修行": "帶髮修行",
"干休": "干休",
"干系": "干係",
"干卿何事": "干卿何事",
"干将": "干將",
"干戈": "干戈",
"干挠": "干撓",
"干扰": "干擾",
"干支": "干支",
"干政": "干政",
"干时": "干時",
"干涉": "干涉",
"干犯": "干犯",
"干与": "干與",
"干着急": "干著急",
"干贝": "干貝",
"干预": "干預",
"平台": "平臺",
"年历": "年曆",
"年里": "年裡",
"干上": "幹上",
"干下去": "幹下去",
"干了": "幹了",
"干事": "幹事",
"干些": "幹些",
"干个": "幹個",
"干劲": "幹勁",
"干员": "幹員",
"干吗": "幹嗎",
"干嘛": "幹嘛",
"干坏事": "幹壞事",
"干完": "幹完",
"干得": "幹得",
"干性油": "幹性油",
"干才": "幹才",
"干掉": "幹掉",
"干校": "幹校",
"干活": "幹活",
"干流": "幹流",
"干球温度": "幹球溫度",
"干线": "幹線",
"干练": "幹練",
"干警": "幹警",
"干起来": "幹起來",
"干路": "幹路",
"干道": "幹道",
"干部": "幹部",
"干么": "幹麼",
"几丝": "幾絲",
"几只": "幾隻",
"几出": "幾齣",
"底里": "底裡",
"康采恩": "康采恩",
"庙里": "廟裡",
"建台": "建臺",
"弄脏": "弄髒",
"弔卷": "弔卷",
"弘历": "弘曆",
"别扭": "彆扭",
"别拗": "彆拗",
"别气": "彆氣",
"别脚": "彆腳",
"别着": "彆著",
"弹子台": "彈子檯",
"弹药": "彈葯",
"汇报": "彙報",
"汇整": "彙整",
"汇编": "彙編",
"汇总": "彙總",
"汇纂": "彙纂",
"汇辑": "彙輯",
"汇集": "彙集",
"形单影只": "形單影隻",
"影后": "影后",
"往里": "往裡",
"往复": "往複",
"征伐": "征伐",
"征兵": "征兵",
"征尘": "征塵",
"征夫": "征夫",
"征战": "征戰",
"征收": "征收",
"征服": "征服",
"征求": "征求",
"征发": "征發",
"征衣": "征衣",
"征讨": "征討",
"征途": "征途",
"后台": "後臺",
"从里到外": "從裡到外",
"从里向外": "從裡向外",
"复雠": "復讎",
"复辟": "復辟",
"德干高原": "德干高原",
"心愿": "心愿",
"心荡神驰": "心蕩神馳",
"心里": "心裡",
"忙里": "忙裡",
"快干": "快幹",
"快冲": "快衝",
"怎么": "怎麼",
"怎么着": "怎麼著",
"怒发冲冠": "怒髮衝冠",
"急冲而下": "急衝而下",
"怪里怪气": "怪裡怪氣",
"恩准": "恩准",
"情有所钟": "情有所鍾",
"意面": "意麵",
"慌里慌张": "慌裡慌張",
"慰借": "慰藉",
"忧郁": "憂郁",
"凭吊": "憑吊",
"凭借": "憑藉",
"凭借着": "憑藉著",
"蒙懂": "懞懂",
"怀里": "懷裡",
"怀表": "懷錶",
"悬吊": "懸吊",
"恋恋不舍": "戀戀不捨",
"戏台": "戲臺",
"戴表": "戴錶",
"戽斗": "戽斗",
"房里": "房裡",
"手不释卷": "手不釋卷",
"手卷": "手卷",
"手折": "手摺",
"手里": "手裡",
"手表": "手錶",
"手松": "手鬆",
"才干": "才幹",
"才高八斗": "才高八斗",
"打谷": "打穀",
"扞御": "扞禦",
"批准": "批准",
"批复": "批複",
"批复": "批覆",
"承制": "承製",
"抗御": "抗禦",
"折冲": "折衝",
"披复": "披覆",
"披发": "披髮",
"抱朴": "抱朴",
"抵御": "抵禦",
"拆伙": "拆伙",
"拆台": "拆臺",
"拈须": "拈鬚",
"拉纤": "拉縴",
"拉面": "拉麵",
"拖吊": "拖吊",
"拗别": "拗彆",
"拮据": "拮据",
"振荡": "振蕩",
"捍御": "捍禦",
"舍不得": "捨不得",
"舍出": "捨出",
"舍去": "捨去",
"舍命": "捨命",
"舍己从人": "捨己從人",
"舍己救人": "捨己救人",
"舍己为人": "捨己為人",
"舍己为公": "捨己為公",
"舍己为国": "捨己為國",
"舍得": "捨得",
"舍我其谁": "捨我其誰",
"舍本逐末": "捨本逐末",
"舍弃": "捨棄",
"舍死忘生": "捨死忘生",
"舍生": "捨生",
"舍短取长": "捨短取長",
"舍身": "捨身",
"舍车保帅": "捨車保帥",
"舍近求远": "捨近求遠",
"捲发": "捲髮",
"捵面": "捵麵",
"扫荡": "掃蕩",
"掌柜": "掌柜",
"排骨面": "排骨麵",
"挂帘": "掛帘",
"挂面": "掛麵",
"接着说": "接著說",
"提心吊胆": "提心吊膽",
"插图卷": "插圖卷",
"换吊": "換吊",
"换只": "換隻",
"换发": "換髮",
"摇荡": "搖蕩",
"搭伙": "搭伙",
"折合": "摺合",
"折奏": "摺奏",
"折子": "摺子",
"折尺": "摺尺",
"折扇": "摺扇",
"折梯": "摺梯",
"折椅": "摺椅",
"折叠": "摺疊",
"折痕": "摺痕",
"折篷": "摺篷",
"折纸": "摺紙",
"折裙": "摺裙",
"撒布": "撒佈",
"撚须": "撚鬚",
"撞球台": "撞球檯",
"擂台": "擂臺",
"担仔面": "擔仔麵",
"担担面": "擔擔麵",
"担着": "擔著",
"担负着": "擔負著",
"据云": "據云",
"擢发难数": "擢髮難數",
"摆布": "擺佈",
"摄制": "攝製",
"支干": "支幹",
"收获": "收穫",
"改制": "改製",
"攻克": "攻剋",
"放荡": "放蕩",
"放松": "放鬆",
"叙说着": "敘說著",
"散伙": "散伙",
"散布": "散佈",
"散荡": "散蕩",
"散发": "散髮",
"整只": "整隻",
"整出": "整齣",
"文采": "文采",
"斗六": "斗六",
"斗南": "斗南",
"斗大": "斗大",
"斗子": "斗子",
"斗室": "斗室",
"斗方": "斗方",
"斗栱": "斗栱",
"斗笠": "斗笠",
"斗箕": "斗箕",
"斗篷": "斗篷",
"斗胆": "斗膽",
"斗转参横": "斗轉參橫",
"斗量": "斗量",
"斗门": "斗門",
"料斗": "料斗",
"斯里兰卡": "斯裡蘭卡",
"新历": "新曆",
"断头台": "斷頭臺",
"方才": "方纔",
"施舍": "施捨",
"旋绕着": "旋繞著",
"旋回": "旋迴",
"族里": "族裡",
"日历": "日曆",
"日志": "日誌",
"日进斗金": "日進斗金",
"明了": "明瞭",
"明窗净几": "明窗淨几",
"明里": "明裡",
"星斗": "星斗",
"星历": "星曆",
"星移斗换": "星移斗換",
"星移斗转": "星移斗轉",
"星罗棋布": "星羅棋佈",
"星辰表": "星辰錶",
"春假里": "春假裡",
"春天里": "春天裡",
"晃荡": "晃蕩",
"景致": "景緻",
"暗地里": "暗地裡",
"暗沟里": "暗溝裡",
"暗里": "暗裡",
"历数": "曆數",
"历书": "曆書",
"历法": "曆法",
"书卷": "書卷",
"会干": "會幹",
"会里": "會裡",
"月历": "月曆",
"月台": "月臺",
"有只": "有隻",
"木制": "木製",
"本台": "本臺",
"朴子": "朴子",
"朴实": "朴實",
"朴硝": "朴硝",
"朴素": "朴素",
"朴资茅斯": "朴資茅斯",
"村里": "村裡",
"束发": "束髮",
"东岳": "東嶽",
"东征": "東征",
"松赞干布": "松贊干布",
"板着脸": "板著臉",
"板荡": "板蕩",
"枕借": "枕藉",
"林宏岳": "林宏嶽",
"枝干": "枝幹",
"枯干": "枯幹",
"某只": "某隻",
"染发": "染髮",
"柜上": "柜上",
"柜台": "柜台",
"柜子": "柜子",
"查卷": "查卷",
"查号台": "查號臺",
"校雠学": "校讎學",
"核准": "核准",
"核复": "核覆",
"格里": "格裡",
"案卷": "案卷",
"条干": "條幹",
"棉卷": "棉卷",
"棉制": "棉製",
"植发": "植髮",
"楼台": "樓臺",
"标志着": "標志著",
"标致": "標緻",
"标志": "標誌",
"模制": "模製",
"树干": "樹幹",
"横征暴敛": "橫征暴斂",
"横冲": "橫衝",
"档卷": "檔卷",
"检复": "檢覆",
"台子": "檯子",
"台布": "檯布",
"台灯": "檯燈",
"台球": "檯球",
"台面": "檯面",
"柜台": "櫃檯",
"柜台": "櫃臺",
"栏干": "欄干",
"欺蒙": "欺矇",
"歌后": "歌后",
"欧几里得": "歐幾裡得",
"正当着": "正當著",
"武后": "武后",
"武松": "武鬆",
"归并": "歸併",
"死里求生": "死裡求生",
"死里逃生": "死裡逃生",
"残卷": "殘卷",
"杀虫药": "殺虫藥",
"壳里": "殼裡",
"母后": "母后",
"每只": "每隻",
"比干": "比干",
"毛卷": "毛卷",
"毛发": "毛髮",
"毫发": "毫髮",
"气冲牛斗": "氣沖牛斗",
"气象台": "氣象臺",
"氯霉素": "氯黴素",
"水斗": "水斗",
"水里": "水裡",
"水表": "水錶",
"永历": "永曆",
"污蔑": "汙衊",
"池里": "池裡",
"污蔑": "污衊",
"沈着": "沈著",
"没事干": "沒事幹",
"没精打采": "沒精打采",
"冲着": "沖著",
"沙里淘金": "沙裡淘金",
"河里": "河裡",
"油面": "油麵",
"泡面": "泡麵",
"泰斗": "泰斗",
"洗手不干": "洗手不幹",
"洗发精": "洗髮精",
"派团参加": "派團參加",
"流荡": "流蕩",
"浩荡": "浩蕩",
"浪琴表": "浪琴錶",
"浪荡": "浪蕩",
"浮荡": "浮蕩",
"海里": "海裡",
"涂着": "涂著",
"液晶表": "液晶錶",
"凉面": "涼麵",
"淡朱": "淡硃",
"淫荡": "淫蕩",
"测验卷": "測驗卷",
"港制": "港製",
"游荡": "游蕩",
"凑合着": "湊合著",
"湖里": "湖裡",
"汤团": "湯糰",
"汤面": "湯麵",
"卤制": "滷製",
"卤面": "滷麵",
"满布": "滿佈",
"漂荡": "漂蕩",
"漏斗": "漏斗",
"演奏台": "演奏臺",
"潭里": "潭裡",
"激荡": "激蕩",
"浓郁": "濃郁",
"浓发": "濃髮",
"湿地松": "濕地鬆",
"蒙蒙": "濛濛",
"蒙雾": "濛霧",
"瀛台": "瀛臺",
"弥漫": "瀰漫",
"弥漫着": "瀰漫著",
"火并": "火併",
"灰蒙": "灰濛",
"炒面": "炒麵",
"炮制": "炮製",
"炸药": "炸葯",
"炸酱面": "炸醬麵",
"为着": "為著",
"乌干达": "烏干達",
"乌苏里江": "烏蘇裡江",
"乌发": "烏髮",
"乌龙面": "烏龍麵",
"烘制": "烘製",
"烽火台": "烽火臺",
"无干": "無干",
"无精打采": "無精打采",
"炼制": "煉製",
"烟卷儿": "煙卷兒",
"烟斗": "煙斗",
"烟斗丝": "煙斗絲",
"烟台": "煙臺",
"照准": "照准",
"熨斗": "熨斗",
"灯台": "燈臺",
"燎发": "燎髮",
"烫发": "燙髮",
"烫面": "燙麵",
"烛台": "燭臺",
"炉台": "爐臺",
"爽荡": "爽蕩",
"片言只语": "片言隻語",
"牛肉面": "牛肉麵",
"牛只": "牛隻",
"特准": "特准",
"特征": "特征",
"特里": "特裡",
"特制": "特製",
"牵系": "牽繫",
"狼借": "狼藉",
"猛冲": "猛衝",
"奖杯": "獎盃",
"获准": "獲准",
"率团参加": "率團參加",
"王侯后": "王侯后",
"王后": "王后",
"班里": "班裡",
"理发": "理髮",
"瑶台": "瑤臺",
"甚么": "甚麼",
"甜面酱": "甜麵醬",
"生力面": "生力麵",
"生锈": "生鏽",
"生发": "生髮",
"田里": "田裡",
"由馀": "由余",
"男佣": "男佣",
"男用表": "男用錶",
"留发": "留髮",
"畚斗": "畚斗",
"当着": "當著",
"疏松": "疏鬆",
"疲困": "疲睏",
"病症": "病癥",
"症候": "癥候",
"症状": "癥狀",
"症结": "癥結",
"登台": "登臺",
"发布": "發佈",
"发着": "發著",
"发面": "發麵",
"发霉": "發黴",
"白卷": "白卷",
"白干儿": "白干兒",
"白发": "白髮",
"白面": "白麵",
"百里": "百裡",
"百只": "百隻",
"皇后": "皇后",
"皇历": "皇曆",
"皓发": "皓髮",
"皮里阳秋": "皮裏陽秋",
"皮里春秋": "皮裡春秋",
"皮制": "皮製",
"皱折": "皺摺",
"盒里": "盒裡",
"监制": "監製",
"盘里": "盤裡",
"盘回": "盤迴",
"直接参与": "直接參与",
"直冲": "直衝",
"相克": "相剋",
"相干": "相干",
"相冲": "相衝",
"看台": "看臺",
"眼帘": "眼帘",
"眼眶里": "眼眶裡",
"眼里": "眼裡",
"困乏": "睏乏",
"睡着了": "睡著了",
"了如": "瞭如",
"了望": "瞭望",
"了然": "瞭然",
"了若指掌": "瞭若指掌",
"了解": "瞭解",
"蒙住": "矇住",
"蒙昧无知": "矇昧無知",
"蒙混": "矇混",
"蒙蒙": "矇矇",
"蒙眬": "矇矓",
"蒙蔽": "矇蔽",
"蒙骗": "矇騙",
"短发": "短髮",
"石英表": "石英錶",
"研制": "研製",
"砰当": "砰噹",
"砲台": "砲臺",
"朱唇皓齿": "硃唇皓齒",
"朱批": "硃批",
"朱砂": "硃砂",
"朱笔": "硃筆",
"朱红色": "硃紅色",
"朱色": "硃色",
"硬干": "硬幹",
"砚台": "硯臺",
"碑志": "碑誌",
"磁制": "磁製",
"磨制": "磨製",
"示复": "示覆",
"社里": "社裡",
"神采": "神采",
"御侮": "禦侮",
"御寇": "禦寇",
"御寒": "禦寒",
"御敌": "禦敵",
"秃发": "禿髮",
"秀发": "秀髮",
"私下里": "私下裡",
"秋天里": "秋天裡",
"秋裤": "秋褲",
"秒表": "秒錶",
"稀松": "稀鬆",
"禀复": "稟覆",
"稻谷": "稻穀",
"稽征": "稽征",
"谷仓": "穀倉",
"谷场": "穀場",
"谷子": "穀子",
"谷壳": "穀殼",
"谷物": "穀物",
"谷皮": "穀皮",
"谷神": "穀神",
"谷粒": "穀粒",
"谷舱": "穀艙",
"谷苗": "穀苗",
"谷草": "穀草",
"谷贱伤农": "穀賤傷農",
"谷道": "穀道",
"谷雨": "穀雨",
"谷类": "穀類",
"积极参与": "積极參与",
"积极参加": "積极參加",
"空荡": "空蕩",
"窗帘": "窗帘",
"窗明几净": "窗明几淨",
"窗台": "窗檯",
"窗台": "窗臺",
"窝里": "窩裡",
"窝阔台": "窩闊臺",
"穷追不舍": "窮追不捨",
"笆斗": "笆斗",
"笑里藏刀": "笑裡藏刀",
"第一卷": "第一卷",
"筋斗": "筋斗",
"答卷": "答卷",
"答复": "答複",
"答复": "答覆",
"筵几": "筵几",
"箕斗": "箕斗",
"签着": "簽著",
"吁求": "籲求",
"吁请": "籲請",
"粗制": "粗製",
"粗卤": "粗鹵",
"精干": "精幹",
"精明强干": "精明強幹",
"精致": "精緻",
"精制": "精製",
"精辟": "精辟",
"精采": "精采",
"糊里糊涂": "糊裡糊塗",
"团子": "糰子",
"系着": "系著",
"纪历": "紀曆",
"红发": "紅髮",
"红霉素": "紅黴素",
"纡回": "紆迴",
"纳采": "納采",
"素食面": "素食麵",
"素面": "素麵",
"紫微斗数": "紫微斗數",
"细致": "細緻",
"组里": "組裡",
"结发": "結髮",
"绝对参照": "絕對參照",
"丝来线去": "絲來線去",
"丝布": "絲布",
"丝板": "絲板",
"丝瓜布": "絲瓜布",
"丝绒布": "絲絨布",
"丝线": "絲線",
"丝织厂": "絲織廠",
"丝虫": "絲蟲",
"綑吊": "綑吊",
"经卷": "經卷",
"绿霉素": "綠黴素",
"维系": "維繫",
"绾发": "綰髮",
"网里": "網裡",
"紧绷": "緊繃",
"紧绷着": "緊繃著",
"紧追不舍": "緊追不捨",
"编制": "編製",
"编发": "編髮",
"缓冲": "緩衝",
"致密": "緻密",
"萦回": "縈迴",
"县里": "縣裡",
"县志": "縣誌",
"缝里": "縫裡",
"缝制": "縫製",
"纤夫": "縴夫",
"繁复": "繁複",
"绷住": "繃住",
"绷子": "繃子",
"绷带": "繃帶",
"绷紧": "繃緊",
"绷脸": "繃臉",
"绷着": "繃著",
"绷着脸": "繃著臉",
"绷着脸儿": "繃著臉兒",
"绷开": "繃開",
"绘制": "繪製",
"系上": "繫上",
"系到": "繫到",
"系囚": "繫囚",
"系心": "繫心",
"系念": "繫念",
"系怀": "繫懷",
"系数": "繫數",
"系于": "繫於",
"系系": "繫系",
"系紧": "繫緊",
"系绳": "繫繩",
"系着": "繫著",
"系辞": "繫辭",
"缴卷": "繳卷",
"累囚": "纍囚",
"累累": "纍纍",
"坛子": "罈子",
"坛坛罐罐": "罈罈罐罐",
"骂着": "罵著",
"美制": "美製",
"美发": "美髮",
"翻来覆去": "翻來覆去",
"翻云覆雨": "翻雲覆雨",
"老么": "老么",
"老板": "老闆",
"考卷": "考卷",
"耕获": "耕穫",
"聊斋志异": "聊齋誌異",
"联系": "聯係",
"联系": "聯繫",
"肉丝面": "肉絲麵",
"肉羹面": "肉羹麵",
"肉松": "肉鬆",
"肢体": "肢体",
"背向着": "背向著",
"背地里": "背地裡",
"胡里胡涂": "胡裡胡塗",
"能干": "能幹",
"脉冲": "脈衝",
"脱发": "脫髮",
"腊味": "腊味",
"腊笔": "腊筆",
"腊肉": "腊肉",
"脑子里": "腦子裡",
"腰里": "腰裡",
"胶卷": "膠卷",
"自制": "自製",
"自觉自愿": "自覺自愿",
"台上": "臺上",
"台下": "臺下",
"台中": "臺中",
"台北": "臺北",
"台南": "臺南",
"台地": "臺地",
"台塑": "臺塑",
"台大": "臺大",
"台币": "臺幣",
"台座": "臺座",
"台东": "臺東",
"台柱": "臺柱",
"台榭": "臺榭",
"台汽": "臺汽",
"台海": "臺海",
"台澎金马": "臺澎金馬",
"台湾": "臺灣",
"台灯": "臺燈",
"台球": "臺球",
"台省": "臺省",
"台端": "臺端",
"台糖": "臺糖",
"台肥": "臺肥",
"台航": "臺航",
"台视": "臺視",
"台词": "臺詞",
"台车": "臺車",
"台铁": "臺鐵",
"台阶": "臺階",
"台电": "臺電",
"台面": "臺面",
"舂谷": "舂穀",
"兴致": "興緻",
"兴高采烈": "興高采烈",
"旧历": "舊曆",
"舒卷": "舒卷",
"舞台": "舞臺",
"航海历": "航海曆",
"船只": "船隻",
"舰只": "艦隻",
"芬郁": "芬郁",
"花卷": "花卷",
"花盆里": "花盆裡",
"花采": "花采",
"苑里": "苑裡",
"若干": "若干",
"苦干": "苦幹",
"苦里": "苦裏",
"苦卤": "苦鹵",
"范仲淹": "范仲淹",
"范蠡": "范蠡",
"范阳": "范陽",
"茅台": "茅臺",
"茶几": "茶几",
"草丛里": "草叢裡",
"庄里": "莊裡",
"茎干": "莖幹",
"莽荡": "莽蕩",
"菌丝体": "菌絲体",
"菌丝体": "菌絲體",
"华里": "華裡",
"华发": "華髮",
"万卷": "萬卷",
"万历": "萬曆",
"万只": "萬隻",
"落发": "落髮",
"着儿": "著兒",
"着书立说": "著書立說",
"着色软体": "著色軟體",
"着重指出": "著重指出",
"着录": "著錄",
"着录规则": "著錄規則",
"蓄发": "蓄髮",
"蓄须": "蓄鬚",
"蓬发": "蓬髮",
"蓬松": "蓬鬆",
"莲台": "蓮臺",
"荡来荡去": "蕩來蕩去",
"荡女": "蕩女",
"荡妇": "蕩婦",
"荡寇": "蕩寇",
"荡平": "蕩平",
"荡涤": "蕩滌",
"荡漾": "蕩漾",
"荡然": "蕩然",
"荡舟": "蕩舟",
"荡船": "蕩船",
"荡荡": "蕩蕩",
"薑丝": "薑絲",
"薙发": "薙髮",
"借以": "藉以",
"借口": "藉口",
"借故": "藉故",
"借机": "藉機",
"借此": "藉此",
"借由": "藉由",
"借端": "藉端",
"借着": "藉著",
"借借": "藉藉",
"借词": "藉詞",
"借资": "藉資",
"借酒浇愁": "藉酒澆愁",
"藤制": "藤製",
"蕴含着": "蘊含著",
"蕴涵着": "蘊涵著",
"蕴借": "蘊藉",
"萝卜": "蘿蔔",
"虎须": "虎鬚",
"号志": "號誌",
"蜂后": "蜂后",
"蛮干": "蠻幹",
"行事历": "行事曆",
"胡同": "衚衕",
"冲上": "衝上",
"冲下": "衝下",
"冲来": "衝來",
"冲倒": "衝倒",
"冲出": "衝出",
"冲到": "衝到",
"冲刺": "衝刺",
"冲克": "衝剋",
"冲力": "衝力",
"冲劲": "衝勁",
"冲动": "衝動",
"冲去": "衝去",
"冲口": "衝口",
"冲垮": "衝垮",
"冲堂": "衝堂",
"冲压": "衝壓",
"冲天": "衝天",
"冲掉": "衝掉",
"冲撞": "衝撞",
"冲击": "衝擊",
"冲散": "衝散",
"冲决": "衝決",
"冲浪": "衝浪",
"冲激": "衝激",
"冲破": "衝破",
"冲程": "衝程",
"冲突": "衝突",
"冲线": "衝線",
"冲着": "衝著",
"冲冲": "衝衝",
"冲要": "衝要",
"冲起": "衝起",
"冲进": "衝進",
"冲过": "衝過",
"冲锋": "衝鋒",
"表里": "表裡",
"袖里": "袖裡",
"被里": "被裡",
"被复": "被複",
"被复": "被覆",
"被复着": "被覆著",
"被发": "被髮",
"裁并": "裁併",
"裁制": "裁製",
"里面": "裏面",
"里人": "裡人",
"里加": "裡加",
"里外": "裡外",
"里子": "裡子",
"里屋": "裡屋",
"里层": "裡層",
"里布": "裡布",
"里带": "裡帶",
"里弦": "裡弦",
"里应外合": "裡應外合",
"里拉": "裡拉",
"里斯": "裡斯",
"里海": "裡海",
"里脊": "裡脊",
"里衣": "裡衣",
"里里": "裡裡",
"里通外国": "裡通外國",
"里通外敌": "裡通外敵",
"里边": "裡邊",
"里间": "裡間",
"里面": "裡面",
"里头": "裡頭",
"制件": "製件",
"制作": "製作",
"制做": "製做",
"制备": "製備",
"制冰": "製冰",
"制冷": "製冷",
"制剂": "製劑",
"制品": "製品",
"制图": "製圖",
"制成": "製成",
"制法": "製法",
"制为": "製為",
"制片": "製片",
"制版": "製版",
"制程": "製程",
"制糖": "製糖",
"制纸": "製紙",
"制药": "製藥",
"制表": "製表",
"制裁": "製裁",
"制造": "製造",
"制革": "製革",
"制鞋": "製鞋",
"制盐": "製鹽",
"复仞年如": "複仞年如",
"复以百万": "複以百萬",
"复位": "複位",
"复信": "複信",
"复分数": "複分數",
"复列": "複列",
"复利": "複利",
"复印": "複印",
"复原": "複原",
"复句": "複句",
"复合": "複合",
"复名": "複名",
"复员": "複員",
"复壁": "複壁",
"复壮": "複壯",
"复姓": "複姓",
"复字键": "複字鍵",
"复审": "複審",
"复写": "複寫",
"复式": "複式",
"复复": "複復",
"复数": "複數",
"复本": "複本",
"复查": "複查",
"复核": "複核",
"复检": "複檢",
"复次": "複次",
"复比": "複比",
"复决": "複決",
"复活": "複活",
"复测": "複測",
"复亩珍": "複畝珍",
"复发": "複發",
"复目": "複目",
"复眼": "複眼",
"复种": "複種",
"复线": "複線",
"复习": "複習",
"复兴社": "複興社",
"复旧": "複舊",
"复色": "複色",
"复叶": "複葉",
"复盖": "複蓋",
"复苏": "複蘇",
"复制": "複製",
"复诊": "複診",
"复词": "複詞",
"复试": "複試",
"复课": "複課",
"复议": "複議",
"复变函数": "複變函數",
"复赛": "複賽",
"复述": "複述",
"复选": "複選",
"复钱": "複錢",
"复杂": "複雜",
"复电": "複電",
"复音": "複音",
"复韵": "複韻",
"衬里": "襯裡",
"西岳": "西嶽",
"西征": "西征",
"西历": "西曆",
"要冲": "要衝",
"要么": "要麼",
"复上": "覆上",
"复亡": "覆亡",
"复住": "覆住",
"复信": "覆信",
"复命": "覆命",
"复在": "覆在",
"复审": "覆審",
"复成": "覆成",
"复败": "覆敗",
"复文": "覆文",
"复校": "覆校",
"复核": "覆核",
"覆水难收": "覆水難收",
"复没": "覆沒",
"复灭": "覆滅",
"复盆": "覆盆",
"复舟": "覆舟",
"复着": "覆著",
"复盖": "覆蓋",
"复盖着": "覆蓋著",
"复试": "覆試",
"复议": "覆議",
"复车": "覆車",
"复载": "覆載",
"复辙": "覆轍",
"复电": "覆電",
"见复": "見覆",
"亲征": "親征",
"观众台": "觀眾臺",
"观台": "觀臺",
"观象台": "觀象臺",
"角落里": "角落裡",
"觔斗": "觔斗",
"触须": "觸鬚",
"订制": "訂製",
"诉说着": "訴說著",
"词汇": "詞彙",
"试卷": "試卷",
"诗卷": "詩卷",
"话里有话": "話裡有話",
"志哀": "誌哀",
"志喜": "誌喜",
"志庆": "誌慶",
"语云": "語云",
"语汇": "語彙",
"诬蔑": "誣衊",
"诵经台": "誦經臺",
"说着": "說著",
"课征": "課征",
"调制": "調製",
"调频台": "調頻臺",
"请参阅": "請參閱",
"讲台": "講臺",
"谢绝参观": "謝絕參觀",
"护发": "護髮",
"雠隙": "讎隙",
"豆腐干": "豆腐干",
"竖着": "豎著",
"丰富多采": "豐富多采",
"丰滨": "豐濱",
"丰滨乡": "豐濱鄉",
"丰采": "豐采",
"象征着": "象徵著",
"贵干": "貴幹",
"贾后": "賈后",
"赈饥": "賑饑",
"贤后": "賢后",
"质朴": "質朴",
"赌台": "賭檯",
"购并": "購併",
"赤松": "赤鬆",
"起吊": "起吊",
"起复": "起複",
"赶制": "趕製",
"跌荡": "跌蕩",
"跟斗": "跟斗",
"跳荡": "跳蕩",
"跳表": "跳錶",
"踬仆": "躓仆",
"躯干": "軀幹",
"车库里": "車庫裡",
"车站里": "車站裡",
"车里": "車裡",
"轻松": "輕鬆",
"轮回": "輪迴",
"转台": "轉檯",
"辛丑": "辛丑",
"辟邪": "辟邪",
"办伙": "辦伙",
"办公台": "辦公檯",
"辞汇": "辭彙",
"农历": "農曆",
"迂回": "迂迴",
"近日里": "近日裡",
"迥然回异": "迥然迴異",
"回光返照": "迴光返照",
"回向": "迴向",
"回圈": "迴圈",
"回廊": "迴廊",
"回形夹": "迴形夾",
"回文": "迴文",
"回旋": "迴旋",
"回流": "迴流",
"回环": "迴環",
"回荡": "迴盪",
"回纹针": "迴紋針",
"回绕": "迴繞",
"回肠": "迴腸",
"回荡": "迴蕩",
"回诵": "迴誦",
"回路": "迴路",
"回转": "迴轉",
"回递性": "迴遞性",
"回避": "迴避",
"回响": "迴響",
"回风": "迴風",
"回首": "迴首",
"迷蒙": "迷濛",
"退伙": "退伙",
"这么着": "這么著",
"这里": "這裏",
"这里": "這裡",
"这只": "這隻",
"这么": "這麼",
"这么着": "這麼著",
"通心面": "通心麵",
"速食面": "速食麵",
"连系": "連繫",
"连台好戏": "連臺好戲",
"游荡": "遊蕩",
"遍布": "遍佈",
"递回": "遞迴",
"远征": "遠征",
"适才": "適纔",
"遮复": "遮覆",
"还冲": "還衝",
"邋里邋遢": "邋裡邋遢",
"那里": "那裡",
"那只": "那隻",
"那么": "那麼",
"那么着": "那麼著",
"邪辟": "邪辟",
"郁烈": "郁烈",
"郁穆": "郁穆",
"郁郁": "郁郁",
"郁闭": "郁閉",
"郁馥": "郁馥",
"乡愿": "鄉愿",
"乡里": "鄉裡",
"邻里": "鄰裡",
"配合着": "配合著",
"配制": "配製",
"酒杯": "酒盃",
"酒坛": "酒罈",
"酥松": "酥鬆",
"醋坛": "醋罈",
"酝借": "醞藉",
"酝酿着": "醞釀著",
"医药": "醫葯",
"醲郁": "醲郁",
"酿制": "釀製",
"采地": "采地",
"采女": "采女",
"采声": "采聲",
"采色": "采色",
"采邑": "采邑",
"里程表": "里程錶",
"重折": "重摺",
"重复": "重複",
"重复": "重覆",
"重锤": "重鎚",
"野台戏": "野臺戲",
"金斗": "金斗",
"金表": "金錶",
"金发": "金髮",
"金霉素": "金黴素",
"钉锤": "釘鎚",
"银朱": "銀硃",
"银发": "銀髮",
"铜制": "銅製",
"铝制": "鋁製",
"钢制": "鋼製",
"录着": "錄著",
"录制": "錄製",
"表带": "錶帶",
"表店": "錶店",
"表厂": "錶廠",
"表壳": "錶殼",
"表链": "錶鏈",
"表面": "錶面",
"锅台": "鍋臺",
"锻鍊出": "鍛鍊出",
"锻鍊身体": "鍛鍊身体",
"锲而不舍": "鍥而不捨",
"锤儿": "鎚兒",
"锤子": "鎚子",
"锤头": "鎚頭",
"链霉素": "鏈黴素",
"镜台": "鏡臺",
"锈病": "鏽病",
"锈菌": "鏽菌",
"锈蚀": "鏽蝕",
"钟表": "鐘錶",
"铁锤": "鐵鎚",
"铁锈": "鐵鏽",
"长征": "長征",
"长发": "長髮",
"长须鲸": "長鬚鯨",
"门帘": "門帘",
"门斗": "門斗",
"门里": "門裡",
"开伙": "開伙",
"开卷": "開卷",
"开诚布公": "開誠佈公",
"开采": "開采",
"閒情逸致": "閒情逸緻",
"閒荡": "閒蕩",
"间不容发": "間不容髮",
"闵采尔": "閔采爾",
"阅卷": "閱卷",
"阑干": "闌干",
"关系": "關係",
"关系着": "關係著",
"防御": "防禦",
"防锈": "防鏽",
"防台": "防颱",
"阿斗": "阿斗",
"阿里": "阿裡",
"除旧布新": "除舊佈新",
"阴干": "陰干",
"阴历": "陰曆",
"阴郁": "陰郁",
"陆征祥": "陸征祥",
"阳春面": "陽春麵",
"阳历": "陽曆",
"阳台": "陽臺",
"只字": "隻字",
"只影": "隻影",
"只手遮天": "隻手遮天",
"只眼": "隻眼",
"只言片语": "隻言片語",
"只身": "隻身",
"雅致": "雅緻",
"雇佣": "雇佣",
"双折": "雙摺",
"杂志": "雜誌",
"鸡丝": "雞絲",
"鸡丝面": "雞絲麵",
"鸡腿面": "雞腿麵",
"鸡只": "雞隻",
"难舍": "難捨",
"雪里": "雪裡",
"云须": "雲鬚",
"电子表": "電子錶",
"电台": "電臺",
"电冲": "電衝",
"电复": "電覆",
"电视台": "電視臺",
"电表": "電錶",
"震荡": "震蕩",
"雾里": "霧裡",
"露台": "露臺",
"灵台": "靈臺",
"青瓦台": "青瓦臺",
"青霉": "青黴",
"面朝着": "面朝著",
"面临着": "面臨著",
"鞋里": "鞋裡",
"鞣制": "鞣製",
"秋千": "鞦韆",
"鞭辟入里": "鞭辟入裡",
"韩国制": "韓國製",
"韩制": "韓製",
"预制": "預製",
"颁布": "頒佈",
"头里": "頭裡",
"头发": "頭髮",
"颊须": "頰鬚",
"颠仆": "顛仆",
"颠复": "顛複",
"颠复": "顛覆",
"显着标志": "顯著標志",
"风土志": "風土誌",
"风斗": "風斗",
"风物志": "風物誌",
"风里": "風裡",
"风采": "風采",
"台风": "颱風",
"刮了": "颳了",
"刮倒": "颳倒",
"刮去": "颳去",
"刮得": "颳得",
"刮着": "颳著",
"刮走": "颳走",
"刮起": "颳起",
"刮风": "颳風",
"飘荡": "飄蕩",
"饭团": "飯糰",
"饼干": "餅干",
"馄饨面": "餛飩麵",
"饥不择食": "饑不擇食",
"饥寒": "饑寒",
"饥民": "饑民",
"饥渴": "饑渴",
"饥溺": "饑溺",
"饥荒": "饑荒",
"饥饱": "饑飽",
"饥饿": "饑餓",
"饥馑": "饑饉",
"首当其冲": "首當其衝",
"香郁": "香郁",
"馥郁": "馥郁",
"马里": "馬裡",
"马表": "馬錶",
"骀荡": "駘蕩",
"腾冲": "騰衝",
"骨子里": "骨子裡",
"骨干": "骨幹",
"骨灰坛": "骨灰罈",
"肮脏": "骯髒",
"脏乱": "髒亂",
"脏兮兮": "髒兮兮",
"脏字": "髒字",
"脏得": "髒得",
"脏东西": "髒東西",
"脏水": "髒水",
"脏的": "髒的",
"脏话": "髒話",
"脏钱": "髒錢",
"高干": "高幹",
"高台": "高臺",
"髭须": "髭鬚",
"发型": "髮型",
"发夹": "髮夾",
"发妻": "髮妻",
"发姐": "髮姐",
"发带": "髮帶",
"发廊": "髮廊",
"发式": "髮式",
"发指": "髮指",
"发捲": "髮捲",
"发根": "髮根",
"发毛": "髮毛",
"发油": "髮油",
"发状": "髮狀",
"发短心长": "髮短心長",
"发端": "髮端",
"发结": "髮結",
"发丝": "髮絲",
"发网": "髮網",
"发肤": "髮膚",
"发胶": "髮膠",
"发菜": "髮菜",
"发蜡": "髮蠟",
"发辫": "髮辮",
"发针": "髮針",
"发长": "髮長",
"发际": "髮際",
"发霜": "髮霜",
"发髻": "髮髻",
"发鬓": "髮鬢",
"鬅松": "鬅鬆",
"松了": "鬆了",
"松些": "鬆些",
"松劲": "鬆勁",
"松动": "鬆動",
"松口": "鬆口",
"松土": "鬆土",
"松弛": "鬆弛",
"松快": "鬆快",
"松懈": "鬆懈",
"松手": "鬆手",
"松散": "鬆散",
"松林": "鬆林",
"松柔": "鬆柔",
"松毛虫": "鬆毛蟲",
"松浮": "鬆浮",
"松涛": "鬆濤",
"松科": "鬆科",
"松节油": "鬆節油",
"松绑": "鬆綁",
"松紧": "鬆緊",
"松缓": "鬆緩",
"松脆": "鬆脆",
"松脱": "鬆脫",
"松起": "鬆起",
"松软": "鬆軟",
"松通": "鬆通",
"松开": "鬆開",
"松饼": "鬆餅",
"松松": "鬆鬆",
"鬈发": "鬈髮",
"胡子": "鬍子",
"胡梢": "鬍梢",
"胡渣": "鬍渣",
"胡髭": "鬍髭",
"胡须": "鬍鬚",
"须根": "鬚根",
"须毛": "鬚毛",
"须生": "鬚生",
"须眉": "鬚眉",
"须发": "鬚髮",
"须须": "鬚鬚",
"鬓发": "鬢髮",
"斗着": "鬥著",
"闹着玩儿": "鬧著玩儿",
"闹着玩儿": "鬧著玩兒",
"郁郁": "鬱郁",
"鱼松": "魚鬆",
"鲸须": "鯨鬚",
"鲇鱼": "鯰魚",
"鹤发": "鶴髮",
"卤化": "鹵化",
"卤味": "鹵味",
"卤族": "鹵族",
"卤水": "鹵水",
"卤汁": "鹵汁",
"卤簿": "鹵簿",
"卤素": "鹵素",
"卤莽": "鹵莽",
"卤钝": "鹵鈍",
"咸味": "鹹味",
"咸土": "鹹土",
"咸度": "鹹度",
"咸得": "鹹得",
"咸水": "鹹水",
"咸海": "鹹海",
"咸淡": "鹹淡",
"咸湖": "鹹湖",
"咸汤": "鹹湯",
"咸的": "鹹的",
"咸肉": "鹹肉",
"咸菜": "鹹菜",
"咸蛋": "鹹蛋",
"咸猪肉": "鹹豬肉",
"咸类": "鹹類",
"咸鱼": "鹹魚",
"咸鸭蛋": "鹹鴨蛋",
"咸卤": "鹹鹵",
"咸咸": "鹹鹹",
"盐卤": "鹽鹵",
"面价": "麵價",
"面包": "麵包",
"面团": "麵團",
"面店": "麵店",
"面厂": "麵廠",
"面杖": "麵杖",
"面条": "麵條",
"面灰": "麵灰",
"面皮": "麵皮",
"面筋": "麵筋",
"面粉": "麵粉",
"面糊": "麵糊",
"面线": "麵線",
"面茶": "麵茶",
"面食": "麵食",
"面饺": "麵餃",
"面饼": "麵餅",
"麻酱面": "麻醬麵",
"黄历": "黃曆",
"黄发垂髫": "黃髮垂髫",
"黑发": "黑髮",
"黑松": "黑鬆",
"霉毒": "黴毒",
"霉菌": "黴菌",
"鼓里": "鼓裡",
"冬冬": "鼕鼕",
"龙卷": "龍卷",
"龙须": "龍鬚",
}

zh2Hans = {
'顯著': '显著',
'土著': '土著',
'印表機': '打印机',
'說明檔案': '帮助文件',
"瀋": "沈",
"畫": "划",
"鍾": "钟",
"靦": "腼",
"餘": "余",
"鯰": "鲇",
"鹼": "碱",
"㠏": "㟆",
"𡞵": "㛟",
"万": "万",
"与": "与",
"丑": "丑",
"丟": "丢",
"並": "并",
"丰": "丰",
"么": "么",
"乾": "干",
"乾坤": "乾坤",
"乾隆": "乾隆",
"亂": "乱",
"云": "云",
"亙": "亘",
"亞": "亚",
"仆": "仆",
"价": "价",
"伙": "伙",
"佇": "伫",
"佈": "布",
"体": "体",
"余": "余",
"佣": "佣",
"併": "并",
"來": "来",
"侖": "仑",
"侶": "侣",
"俁": "俣",
"係": "系",
"俔": "伣",
"俠": "侠",
"倀": "伥",
"倆": "俩",
"倈": "俫",
"倉": "仓",
"個": "个",
"們": "们",
"倫": "伦",
"偉": "伟",
"側": "侧",
"偵": "侦",
"偽": "伪",
"傑": "杰",
"傖": "伧",
"傘": "伞",
"備": "备",
"傢": "家",
"傭": "佣",
"傯": "偬",
"傳": "传",
"傴": "伛",
"債": "债",
"傷": "伤",
"傾": "倾",
"僂": "偻",
"僅": "仅",
"僉": "佥",
"僑": "侨",
"僕": "仆",
"僞": "伪",
"僥": "侥",
"僨": "偾",
"價": "价",
"儀": "仪",
"儂": "侬",
"億": "亿",
"儈": "侩",
"儉": "俭",
"儐": "傧",
"儔": "俦",
"儕": "侪",
"儘": "尽",
"償": "偿",
"優": "优",
"儲": "储",
"儷": "俪",
"儸": "㑩",
"儺": "傩",
"儻": "傥",
"儼": "俨",
"儿": "儿",
"兇": "凶",
"兌": "兑",
"兒": "儿",
"兗": "兖",
"党": "党",
"內": "内",
"兩": "两",
"冊": "册",
"冪": "幂",
"准": "准",
"凈": "净",
"凍": "冻",
"凜": "凛",
"几": "几",
"凱": "凯",
"划": "划",
"別": "别",
"刪": "删",
"剄": "刭",
"則": "则",
"剋": "克",
"剎": "刹",
"剗": "刬",
"剛": "刚",
"剝": "剥",
"剮": "剐",
"剴": "剀",
"創": "创",
"劃": "划",
"劇": "剧",
"劉": "刘",
"劊": "刽",
"劌": "刿",
"劍": "剑",
"劏": "㓥",
"劑": "剂",
"劚": "㔉",
"勁": "劲",
"動": "动",
"務": "务",
"勛": "勋",
"勝": "胜",
"勞": "劳",
"勢": "势",
"勩": "勚",
"勱": "劢",
"勵": "励",
"勸": "劝",
"勻": "匀",
"匭": "匦",
"匯": "汇",
"匱": "匮",
"區": "区",
"協": "协",
"卷": "卷",
"卻": "却",
"厂": "厂",
"厙": "厍",
"厠": "厕",
"厭": "厌",
"厲": "厉",
"厴": "厣",
"參": "参",
"叄": "叁",
"叢": "丛",
"台": "台",
"叶": "叶",
"吊": "吊",
"后": "后",
"吳": "吴",
"吶": "呐",
"呂": "吕",
"獃": "呆",
"咼": "呙",
"員": "员",
"唄": "呗",
"唚": "吣",
"問": "问",
"啓": "启",
"啞": "哑",
"啟": "启",
"啢": "唡",
"喎": "㖞",
"喚": "唤",
"喪": "丧",
"喬": "乔",
"單": "单",
"喲": "哟",
"嗆": "呛",
"嗇": "啬",
"嗊": "唝",
"嗎": "吗",
"嗚": "呜",
"嗩": "唢",
"嗶": "哔",
"嘆": "叹",
"嘍": "喽",
"嘔": "呕",
"嘖": "啧",
"嘗": "尝",
"嘜": "唛",
"嘩": "哗",
"嘮": "唠",
"嘯": "啸",
"嘰": "叽",
"嘵": "哓",
"嘸": "呒",
"嘽": "啴",
"噁": "恶",
"噓": "嘘",
"噚": "㖊",
"噝": "咝",
"噠": "哒",
"噥": "哝",
"噦": "哕",
"噯": "嗳",
"噲": "哙",
"噴": "喷",
"噸": "吨",
"噹": "当",
"嚀": "咛",
"嚇": "吓",
"嚌": "哜",
"嚕": "噜",
"嚙": "啮",
"嚥": "咽",
"嚦": "呖",
"嚨": "咙",
"嚮": "向",
"嚲": "亸",
"嚳": "喾",
"嚴": "严",
"嚶": "嘤",
"囀": "啭",
"囁": "嗫",
"囂": "嚣",
"囅": "冁",
"囈": "呓",
"囌": "苏",
"囑": "嘱",
"囪": "囱",
"圇": "囵",
"國": "国",
"圍": "围",
"園": "园",
"圓": "圆",
"圖": "图",
"團": "团",
"坏": "坏",
"垵": "埯",
"埡": "垭",
"埰": "采",
"執": "执",
"堅": "坚",
"堊": "垩",
"堖": "垴",
"堝": "埚",
"堯": "尧",
"報": "报",
"場": "场",
"塊": "块",
"塋": "茔",
"塏": "垲",
"塒": "埘",
"塗": "涂",
"塚": "冢",
"塢": "坞",
"塤": "埙",
"塵": "尘",
"塹": "堑",
"墊": "垫",
"墜": "坠",
"墮": "堕",
"墳": "坟",
"墻": "墙",
"墾": "垦",
"壇": "坛",
"壈": "𡒄",
"壋": "垱",
"壓": "压",
"壘": "垒",
"壙": "圹",
"壚": "垆",
"壞": "坏",
"壟": "垄",
"壠": "垅",
"壢": "坜",
"壩": "坝",
"壯": "壮",
"壺": "壶",
"壼": "壸",
"壽": "寿",
"夠": "够",
"夢": "梦",
"夾": "夹",
"奐": "奂",
"奧": "奥",
"奩": "奁",
"奪": "夺",
"奬": "奖",
"奮": "奋",
"奼": "姹",
"妝": "妆",
"姍": "姗",
"姜": "姜",
"姦": "奸",
"娛": "娱",
"婁": "娄",
"婦": "妇",
"婭": "娅",
"媧": "娲",
"媯": "妫",
"媼": "媪",
"媽": "妈",
"嫗": "妪",
"嫵": "妩",
"嫻": "娴",
"嫿": "婳",
"嬀": "妫",
"嬈": "娆",
"嬋": "婵",
"嬌": "娇",
"嬙": "嫱",
"嬡": "嫒",
"嬤": "嬷",
"嬪": "嫔",
"嬰": "婴",
"嬸": "婶",
"孌": "娈",
"孫": "孙",
"學": "学",
"孿": "孪",
"宁": "宁",
"宮": "宫",
"寢": "寝",
"實": "实",
"寧": "宁",
"審": "审",
"寫": "写",
"寬": "宽",
"寵": "宠",
"寶": "宝",
"將": "将",
"專": "专",
"尋": "寻",
"對": "对",
"導": "导",
"尷": "尴",
"屆": "届",
"屍": "尸",
"屓": "屃",
"屜": "屉",
"屢": "屡",
"層": "层",
"屨": "屦",
"屬": "属",
"岡": "冈",
"峴": "岘",
"島": "岛",
"峽": "峡",
"崍": "崃",
"崗": "岗",
"崢": "峥",
"崬": "岽",
"嵐": "岚",
"嶁": "嵝",
"嶄": "崭",
"嶇": "岖",
"嶔": "嵚",
"嶗": "崂",
"嶠": "峤",
"嶢": "峣",
"嶧": "峄",
"嶮": "崄",
"嶴": "岙",
"嶸": "嵘",
"嶺": "岭",
"嶼": "屿",
"嶽": "岳",
"巋": "岿",
"巒": "峦",
"巔": "巅",
"巰": "巯",
"帘": "帘",
"帥": "帅",
"師": "师",
"帳": "帐",
"帶": "带",
"幀": "帧",
"幃": "帏",
"幗": "帼",
"幘": "帻",
"幟": "帜",
"幣": "币",
"幫": "帮",
"幬": "帱",
"幹": "干",
"幺": "么",
"幾": "几",
"广": "广",
"庫": "库",
"廁": "厕",
"廂": "厢",
"廄": "厩",
"廈": "厦",
"廚": "厨",
"廝": "厮",
"廟": "庙",
"廠": "厂",
"廡": "庑",
"廢": "废",
"廣": "广",
"廩": "廪",
"廬": "庐",
"廳": "厅",
"弒": "弑",
"弳": "弪",
"張": "张",
"強": "强",
"彆": "别",
"彈": "弹",
"彌": "弥",
"彎": "弯",
"彙": "汇",
"彞": "彝",
"彥": "彦",
"征": "征",
"後": "后",
"徑": "径",
"從": "从",
"徠": "徕",
"復": "复",
"徵": "征",
"徹": "彻",
"志": "志",
"恆": "恒",
"恥": "耻",
"悅": "悦",
"悞": "悮",
"悵": "怅",
"悶": "闷",
"惡": "恶",
"惱": "恼",
"惲": "恽",
"惻": "恻",
"愛": "爱",
"愜": "惬",
"愨": "悫",
"愴": "怆",
"愷": "恺",
"愾": "忾",
"愿": "愿",
"慄": "栗",
"態": "态",
"慍": "愠",
"慘": "惨",
"慚": "惭",
"慟": "恸",
"慣": "惯",
"慤": "悫",
"慪": "怄",
"慫": "怂",
"慮": "虑",
"慳": "悭",
"慶": "庆",
"憂": "忧",
"憊": "惫",
"憐": "怜",
"憑": "凭",
"憒": "愦",
"憚": "惮",
"憤": "愤",
"憫": "悯",
"憮": "怃",
"憲": "宪",
"憶": "忆",
"懇": "恳",
"應": "应",
"懌": "怿",
"懍": "懔",
"懞": "蒙",
"懟": "怼",
"懣": "懑",
"懨": "恹",
"懲": "惩",
"懶": "懒",
"懷": "怀",
"懸": "悬",
"懺": "忏",
"懼": "惧",
"懾": "慑",
"戀": "恋",
"戇": "戆",
"戔": "戋",
"戧": "戗",
"戩": "戬",
"戰": "战",
"戱": "戯",
"戲": "戏",
"戶": "户",
"担": "担",
"拋": "抛",
"挩": "捝",
"挾": "挟",
"捨": "舍",
"捫": "扪",
"据": "据",
"掃": "扫",
"掄": "抡",
"掗": "挜",
"掙": "挣",
"掛": "挂",
"採": "采",
"揀": "拣",
"揚": "扬",
"換": "换",
"揮": "挥",
"損": "损",
"搖": "摇",
"搗": "捣",
"搵": "揾",
"搶": "抢",
"摑": "掴",
"摜": "掼",
"摟": "搂",
"摯": "挚",
"摳": "抠",
"摶": "抟",
"摺": "折",
"摻": "掺",
"撈": "捞",
"撏": "挦",
"撐": "撑",
"撓": "挠",
"撝": "㧑",
"撟": "挢",
"撣": "掸",
"撥": "拨",
"撫": "抚",
"撲": "扑",
"撳": "揿",
"撻": "挞",
"撾": "挝",
"撿": "捡",
"擁": "拥",
"擄": "掳",
"擇": "择",
"擊": "击",
"擋": "挡",
"擓": "㧟",
"擔": "担",
"據": "据",
"擠": "挤",
"擬": "拟",
"擯": "摈",
"擰": "拧",
"擱": "搁",
"擲": "掷",
"擴": "扩",
"擷": "撷",
"擺": "摆",
"擻": "擞",
"擼": "撸",
"擾": "扰",
"攄": "摅",
"攆": "撵",
"攏": "拢",
"攔": "拦",
"攖": "撄",
"攙": "搀",
"攛": "撺",
"攜": "携",
"攝": "摄",
"攢": "攒",
"攣": "挛",
"攤": "摊",
"攪": "搅",
"攬": "揽",
"敗": "败",
"敘": "叙",
"敵": "敌",
"數": "数",
"斂": "敛",
"斃": "毙",
"斕": "斓",
"斗": "斗",
"斬": "斩",
"斷": "断",
"於": "于",
"時": "时",
"晉": "晋",
"晝": "昼",
"暈": "晕",
"暉": "晖",
"暘": "旸",
"暢": "畅",
"暫": "暂",
"曄": "晔",
"曆": "历",
"曇": "昙",
"曉": "晓",
"曏": "向",
"曖": "暧",
"曠": "旷",
"曨": "昽",
"曬": "晒",
"書": "书",
"會": "会",
"朧": "胧",
"朮": "术",
"术": "术",
"朴": "朴",
"東": "东",
"杴": "锨",
"极": "极",
"柜": "柜",
"柵": "栅",
"桿": "杆",
"梔": "栀",
"梘": "枧",
"條": "条",
"梟": "枭",
"梲": "棁",
"棄": "弃",
"棖": "枨",
"棗": "枣",
"棟": "栋",
"棧": "栈",
"棲": "栖",
"棶": "梾",
"椏": "桠",
"楊": "杨",
"楓": "枫",
"楨": "桢",
"業": "业",
"極": "极",
"榪": "杩",
"榮": "荣",
"榲": "榅",
"榿": "桤",
"構": "构",
"槍": "枪",
"槤": "梿",
"槧": "椠",
"槨": "椁",
"槳": "桨",
"樁": "桩",
"樂": "乐",
"樅": "枞",
"樓": "楼",
"標": "标",
"樞": "枢",
"樣": "样",
"樸": "朴",
"樹": "树",
"樺": "桦",
"橈": "桡",
"橋": "桥",
"機": "机",
"橢": "椭",
"橫": "横",
"檁": "檩",
"檉": "柽",
"檔": "档",
"檜": "桧",
"檟": "槚",
"檢": "检",
"檣": "樯",
"檮": "梼",
"檯": "台",
"檳": "槟",
"檸": "柠",
"檻": "槛",
"櫃": "柜",
"櫓": "橹",
"櫚": "榈",
"櫛": "栉",
"櫝": "椟",
"櫞": "橼",
"櫟": "栎",
"櫥": "橱",
"櫧": "槠",
"櫨": "栌",
"櫪": "枥",
"櫫": "橥",
"櫬": "榇",
"櫱": "蘖",
"櫳": "栊",
"櫸": "榉",
"櫻": "樱",
"欄": "栏",
"權": "权",
"欏": "椤",
"欒": "栾",
"欖": "榄",
"欞": "棂",
"欽": "钦",
"歐": "欧",
"歟": "欤",
"歡": "欢",
"歲": "岁",
"歷": "历",
"歸": "归",
"歿": "殁",
"殘": "残",
"殞": "殒",
"殤": "殇",
"殨": "㱮",
"殫": "殚",
"殮": "殓",
"殯": "殡",
"殰": "㱩",
"殲": "歼",
"殺": "杀",
"殻": "壳",
"殼": "壳",
"毀": "毁",
"毆": "殴",
"毿": "毵",
"氂": "牦",
"氈": "毡",
"氌": "氇",
"氣": "气",
"氫": "氢",
"氬": "氩",
"氳": "氲",
"汙": "污",
"決": "决",
"沒": "没",
"沖": "冲",
"況": "况",
"洶": "汹",
"浹": "浃",
"涂": "涂",
"涇": "泾",
"涼": "凉",
"淀": "淀",
"淒": "凄",
"淚": "泪",
"淥": "渌",
"淨": "净",
"淩": "凌",
"淪": "沦",
"淵": "渊",
"淶": "涞",
"淺": "浅",
"渙": "涣",
"減": "减",
"渦": "涡",
"測": "测",
"渾": "浑",
"湊": "凑",
"湞": "浈",
"湯": "汤",
"溈": "沩",
"準": "准",
"溝": "沟",
"溫": "温",
"滄": "沧",
"滅": "灭",
"滌": "涤",
"滎": "荥",
"滬": "沪",
"滯": "滞",
"滲": "渗",
"滷": "卤",
"滸": "浒",
"滻": "浐",
"滾": "滚",
"滿": "满",
"漁": "渔",
"漚": "沤",
"漢": "汉",
"漣": "涟",
"漬": "渍",
"漲": "涨",
"漵": "溆",
"漸": "渐",
"漿": "浆",
"潁": "颍",
"潑": "泼",
"潔": "洁",
"潙": "沩",
"潛": "潜",
"潤": "润",
"潯": "浔",
"潰": "溃",
"潷": "滗",
"潿": "涠",
"澀": "涩",
"澆": "浇",
"澇": "涝",
"澐": "沄",
"澗": "涧",
"澠": "渑",
"澤": "泽",
"澦": "滪",
"澩": "泶",
"澮": "浍",
"澱": "淀",
"濁": "浊",
"濃": "浓",
"濕": "湿",
"濘": "泞",
"濛": "蒙",
"濟": "济",
"濤": "涛",
"濫": "滥",
"濰": "潍",
"濱": "滨",
"濺": "溅",
"濼": "泺",
"濾": "滤",
"瀅": "滢",
"瀆": "渎",
"瀇": "㲿",
"瀉": "泻",
"瀋": "沈",
"瀏": "浏",
"瀕": "濒",
"瀘": "泸",
"瀝": "沥",
"瀟": "潇",
"瀠": "潆",
"瀦": "潴",
"瀧": "泷",
"瀨": "濑",
"瀰": "弥",
"瀲": "潋",
"瀾": "澜",
"灃": "沣",
"灄": "滠",
"灑": "洒",
"灕": "漓",
"灘": "滩",
"灝": "灏",
"灠": "漤",
"灣": "湾",
"灤": "滦",
"灧": "滟",
"災": "灾",
"為": "为",
"烏": "乌",
"烴": "烃",
"無": "无",
"煉": "炼",
"煒": "炜",
"煙": "烟",
"煢": "茕",
"煥": "焕",
"煩": "烦",
"煬": "炀",
"煱": "㶽",
"熅": "煴",
"熒": "荧",
"熗": "炝",
"熱": "热",
"熲": "颎",
"熾": "炽",
"燁": "烨",
"燈": "灯",
"燉": "炖",
"燒": "烧",
"燙": "烫",
"燜": "焖",
"營": "营",
"燦": "灿",
"燭": "烛",
"燴": "烩",
"燶": "㶶",
"燼": "烬",
"燾": "焘",
"爍": "烁",
"爐": "炉",
"爛": "烂",
"爭": "争",
"爲": "为",
"爺": "爷",
"爾": "尔",
"牆": "墙",
"牘": "牍",
"牽": "牵",
"犖": "荦",
"犢": "犊",
"犧": "牺",
"狀": "状",
"狹": "狭",
"狽": "狈",
"猙": "狰",
"猶": "犹",
"猻": "狲",
"獁": "犸",
"獄": "狱",
"獅": "狮",
"獎": "奖",
"獨": "独",
"獪": "狯",
"獫": "猃",
"獮": "狝",
"獰": "狞",
"獱": "㺍",
"獲": "获",
"獵": "猎",
"獷": "犷",
"獸": "兽",
"獺": "獭",
"獻": "献",
"獼": "猕",
"玀": "猡",
"現": "现",
"琺": "珐",
"琿": "珲",
"瑋": "玮",
"瑒": "玚",
"瑣": "琐",
"瑤": "瑶",
"瑩": "莹",
"瑪": "玛",
"瑲": "玱",
"璉": "琏",
"璣": "玑",
"璦": "瑷",
"璫": "珰",
"環": "环",
"璽": "玺",
"瓊": "琼",
"瓏": "珑",
"瓔": "璎",
"瓚": "瓒",
"甌": "瓯",
"產": "产",
"産": "产",
"畝": "亩",
"畢": "毕",
"異": "异",
"畵": "画",
"當": "当",
"疇": "畴",
"疊": "叠",
"痙": "痉",
"痾": "疴",
"瘂": "痖",
"瘋": "疯",
"瘍": "疡",
"瘓": "痪",
"瘞": "瘗",
"瘡": "疮",
"瘧": "疟",
"瘮": "瘆",
"瘲": "疭",
"瘺": "瘘",
"瘻": "瘘",
"療": "疗",
"癆": "痨",
"癇": "痫",
"癉": "瘅",
"癘": "疠",
"癟": "瘪",
"癢": "痒",
"癤": "疖",
"癥": "症",
"癧": "疬",
"癩": "癞",
"癬": "癣",
"癭": "瘿",
"癮": "瘾",
"癰": "痈",
"癱": "瘫",
"癲": "癫",
"發": "发",
"皚": "皑",
"皰": "疱",
"皸": "皲",
"皺": "皱",
"盃": "杯",
"盜": "盗",
"盞": "盏",
"盡": "尽",
"監": "监",
"盤": "盘",
"盧": "卢",
"盪": "荡",
"眥": "眦",
"眾": "众",
"睏": "困",
"睜": "睁",
"睞": "睐",
"瞘": "眍",
"瞜": "䁖",
"瞞": "瞒",
"瞭": "了",
"瞶": "瞆",
"瞼": "睑",
"矇": "蒙",
"矓": "眬",
"矚": "瞩",
"矯": "矫",
"硃": "朱",
"硜": "硁",
"硤": "硖",
"硨": "砗",
"确": "确",
"硯": "砚",
"碩": "硕",
"碭": "砀",
"碸": "砜",
"確": "确",
"碼": "码",
"磑": "硙",
"磚": "砖",
"磣": "碜",
"磧": "碛",
"磯": "矶",
"磽": "硗",
"礆": "硷",
"礎": "础",
"礙": "碍",
"礦": "矿",
"礪": "砺",
"礫": "砾",
"礬": "矾",
"礱": "砻",
"祿": "禄",
"禍": "祸",
"禎": "祯",
"禕": "祎",
"禡": "祃",
"禦": "御",
"禪": "禅",
"禮": "礼",
"禰": "祢",
"禱": "祷",
"禿": "秃",
"秈": "籼",
"种": "种",
"稅": "税",
"稈": "秆",
"稏": "䅉",
"稟": "禀",
"種": "种",
"稱": "称",
"穀": "谷",
"穌": "稣",
"積": "积",
"穎": "颖",
"穠": "秾",
"穡": "穑",
"穢": "秽",
"穩": "稳",
"穫": "获",
"穭": "稆",
"窩": "窝",
"窪": "洼",
"窮": "穷",
"窯": "窑",
"窵": "窎",
"窶": "窭",
"窺": "窥",
"竄": "窜",
"竅": "窍",
"竇": "窦",
"竈": "灶",
"竊": "窃",
"竪": "竖",
"競": "竞",
"筆": "笔",
"筍": "笋",
"筑": "筑",
"筧": "笕",
"筴": "䇲",
"箋": "笺",
"箏": "筝",
"節": "节",
"範": "范",
"築": "筑",
"篋": "箧",
"篔": "筼",
"篤": "笃",
"篩": "筛",
"篳": "筚",
"簀": "箦",
"簍": "篓",
"簞": "箪",
"簡": "简",
"簣": "篑",
"簫": "箫",
"簹": "筜",
"簽": "签",
"簾": "帘",
"籃": "篮",
"籌": "筹",
"籖": "签",
"籙": "箓",
"籜": "箨",
"籟": "籁",
"籠": "笼",
"籩": "笾",
"籪": "簖",
"籬": "篱",
"籮": "箩",
"籲": "吁",
"粵": "粤",
"糝": "糁",
"糞": "粪",
"糧": "粮",
"糰": "团",
"糲": "粝",
"糴": "籴",
"糶": "粜",
"糹": "纟",
"糾": "纠",
"紀": "纪",
"紂": "纣",
"約": "约",
"紅": "红",
"紆": "纡",
"紇": "纥",
"紈": "纨",
"紉": "纫",
"紋": "纹",
"納": "纳",
"紐": "纽",
"紓": "纾",
"純": "纯",
"紕": "纰",
"紖": "纼",
"紗": "纱",
"紘": "纮",
"紙": "纸",
"級": "级",
"紛": "纷",
"紜": "纭",
"紝": "纴",
"紡": "纺",
"紬": "䌷",
"細": "细",
"紱": "绂",
"紲": "绁",
"紳": "绅",
"紵": "纻",
"紹": "绍",
"紺": "绀",
"紼": "绋",
"紿": "绐",
"絀": "绌",
"終": "终",
"組": "组",
"絅": "䌹",
"絆": "绊",
"絎": "绗",
"結": "结",
"絕": "绝",
"絛": "绦",
"絝": "绔",
"絞": "绞",
"絡": "络",
"絢": "绚",
"給": "给",
"絨": "绒",
"絰": "绖",
"統": "统",
"絲": "丝",
"絳": "绛",
"絶": "绝",
"絹": "绢",
"綁": "绑",
"綃": "绡",
"綆": "绠",
"綈": "绨",
"綉": "绣",
"綌": "绤",
"綏": "绥",
"綐": "䌼",
"經": "经",
"綜": "综",
"綞": "缍",
"綠": "绿",
"綢": "绸",
"綣": "绻",
"綫": "线",
"綬": "绶",
"維": "维",
"綯": "绹",
"綰": "绾",
"綱": "纲",
"網": "网",
"綳": "绷",
"綴": "缀",
"綵": "䌽",
"綸": "纶",
"綹": "绺",
"綺": "绮",
"綻": "绽",
"綽": "绰",
"綾": "绫",
"綿": "绵",
"緄": "绲",
"緇": "缁",
"緊": "紧",
"緋": "绯",
"緑": "绿",
"緒": "绪",
"緓": "绬",
"緔": "绱",
"緗": "缃",
"緘": "缄",
"緙": "缂",
"線": "线",
"緝": "缉",
"緞": "缎",
"締": "缔",
"緡": "缗",
"緣": "缘",
"緦": "缌",
"編": "编",
"緩": "缓",
"緬": "缅",
"緯": "纬",
"緱": "缑",
"緲": "缈",
"練": "练",
"緶": "缏",
"緹": "缇",
"緻": "致",
"縈": "萦",
"縉": "缙",
"縊": "缢",
"縋": "缒",
"縐": "绉",
"縑": "缣",
"縕": "缊",
"縗": "缞",
"縛": "缚",
"縝": "缜",
"縞": "缟",
"縟": "缛",
"縣": "县",
"縧": "绦",
"縫": "缝",
"縭": "缡",
"縮": "缩",
"縱": "纵",
"縲": "缧",
"縳": "䌸",
"縴": "纤",
"縵": "缦",
"縶": "絷",
"縷": "缕",
"縹": "缥",
"總": "总",
"績": "绩",
"繃": "绷",
"繅": "缫",
"繆": "缪",
"繒": "缯",
"織": "织",
"繕": "缮",
"繚": "缭",
"繞": "绕",
"繡": "绣",
"繢": "缋",
"繩": "绳",
"繪": "绘",
"繫": "系",
"繭": "茧",
"繮": "缰",
"繯": "缳",
"繰": "缲",
"繳": "缴",
"繸": "䍁",
"繹": "绎",
"繼": "继",
"繽": "缤",
"繾": "缱",
"繿": "䍀",
"纈": "缬",
"纊": "纩",
"續": "续",
"纍": "累",
"纏": "缠",
"纓": "缨",
"纔": "才",
"纖": "纤",
"纘": "缵",
"纜": "缆",
"缽": "钵",
"罈": "坛",
"罌": "罂",
"罰": "罚",
"罵": "骂",
"罷": "罢",
"羅": "罗",
"羆": "罴",
"羈": "羁",
"羋": "芈",
"羥": "羟",
"義": "义",
"習": "习",
"翹": "翘",
"耬": "耧",
"耮": "耢",
"聖": "圣",
"聞": "闻",
"聯": "联",
"聰": "聪",
"聲": "声",
"聳": "耸",
"聵": "聩",
"聶": "聂",
"職": "职",
"聹": "聍",
"聽": "听",
"聾": "聋",
"肅": "肃",
"胜": "胜",
"脅": "胁",
"脈": "脉",
"脛": "胫",
"脫": "脱",
"脹": "胀",
"腊": "腊",
"腎": "肾",
"腖": "胨",
"腡": "脶",
"腦": "脑",
"腫": "肿",
"腳": "脚",
"腸": "肠",
"膃": "腽",
"膚": "肤",
"膠": "胶",
"膩": "腻",
"膽": "胆",
"膾": "脍",
"膿": "脓",
"臉": "脸",
"臍": "脐",
"臏": "膑",
"臘": "腊",
"臚": "胪",
"臟": "脏",
"臠": "脔",
"臢": "臜",
"臥": "卧",
"臨": "临",
"臺": "台",
"與": "与",
"興": "兴",
"舉": "举",
"舊": "旧",
"艙": "舱",
"艤": "舣",
"艦": "舰",
"艫": "舻",
"艱": "艰",
"艷": "艳",
"芻": "刍",
"苧": "苎",
"苹": "苹",
"范": "范",
"茲": "兹",
"荊": "荆",
"莊": "庄",
"莖": "茎",
"莢": "荚",
"莧": "苋",
"華": "华",
"萇": "苌",
"萊": "莱",
"萬": "万",
"萵": "莴",
"葉": "叶",
"葒": "荭",
"著名": "著名",
"葤": "荮",
"葦": "苇",
"葯": "药",
"葷": "荤",
"蒓": "莼",
"蒔": "莳",
"蒞": "莅",
"蒼": "苍",
"蓀": "荪",
"蓋": "盖",
"蓮": "莲",
"蓯": "苁",
"蓴": "莼",
"蓽": "荜",
"蔔": "卜",
"蔞": "蒌",
"蔣": "蒋",
"蔥": "葱",
"蔦": "茑",
"蔭": "荫",
"蕁": "荨",
"蕆": "蒇",
"蕎": "荞",
"蕒": "荬",
"蕓": "芸",
"蕕": "莸",
"蕘": "荛",
"蕢": "蒉",
"蕩": "荡",
"蕪": "芜",
"蕭": "萧",
"蕷": "蓣",
"薀": "蕰",
"薈": "荟",
"薊": "蓟",
"薌": "芗",
"薔": "蔷",
"薘": "荙",
"薟": "莶",
"薦": "荐",
"薩": "萨",
"薳": "䓕",
"薴": "苧",
"薺": "荠",
"藉": "借",
"藍": "蓝",
"藎": "荩",
"藝": "艺",
"藥": "药",
"藪": "薮",
"藴": "蕴",
"藶": "苈",
"藹": "蔼",
"藺": "蔺",
"蘄": "蕲",
"蘆": "芦",
"蘇": "苏",
"蘊": "蕴",
"蘋": "苹",
"蘚": "藓",
"蘞": "蔹",
"蘢": "茏",
"蘭": "兰",
"蘺": "蓠",
"蘿": "萝",
"虆": "蔂",
"處": "处",
"虛": "虚",
"虜": "虏",
"號": "号",
"虧": "亏",
"虫": "虫",
"虯": "虬",
"蛺": "蛱",
"蛻": "蜕",
"蜆": "蚬",
"蜡": "蜡",
"蝕": "蚀",
"蝟": "猬",
"蝦": "虾",
"蝸": "蜗",
"螄": "蛳",
"螞": "蚂",
"螢": "萤",
"螮": "䗖",
"螻": "蝼",
"螿": "螀",
"蟄": "蛰",
"蟈": "蝈",
"蟎": "螨",
"蟣": "虮",
"蟬": "蝉",
"蟯": "蛲",
"蟲": "虫",
"蟶": "蛏",
"蟻": "蚁",
"蠅": "蝇",
"蠆": "虿",
"蠐": "蛴",
"蠑": "蝾",
"蠟": "蜡",
"蠣": "蛎",
"蠨": "蟏",
"蠱": "蛊",
"蠶": "蚕",
"蠻": "蛮",
"衆": "众",
"衊": "蔑",
"術": "术",
"衕": "同",
"衚": "胡",
"衛": "卫",
"衝": "冲",
"衹": "只",
"袞": "衮",
"裊": "袅",
"裏": "里",
"補": "补",
"裝": "装",
"裡": "里",
"製": "制",
"複": "复",
"褌": "裈",
"褘": "袆",
"褲": "裤",
"褳": "裢",
"褸": "褛",
"褻": "亵",
"襇": "裥",
"襏": "袯",
"襖": "袄",
"襝": "裣",
"襠": "裆",
"襤": "褴",
"襪": "袜",
"襬": "䙓",
"襯": "衬",
"襲": "袭",
"覆蓋": "覆盖",
"翻來覆去": "翻来覆去",
"見": "见",
"覎": "觃",
"規": "规",
"覓": "觅",
"視": "视",
"覘": "觇",
"覡": "觋",
"覥": "觍",
"覦": "觎",
"親": "亲",
"覬": "觊",
"覯": "觏",
"覲": "觐",
"覷": "觑",
"覺": "觉",
"覽": "览",
"覿": "觌",
"觀": "观",
"觴": "觞",
"觶": "觯",
"觸": "触",
"訁": "讠",
"訂": "订",
"訃": "讣",
"計": "计",
"訊": "讯",
"訌": "讧",
"討": "讨",
"訐": "讦",
"訒": "讱",
"訓": "训",
"訕": "讪",
"訖": "讫",
"託": "讬",
"記": "记",
"訛": "讹",
"訝": "讶",
"訟": "讼",
"訢": "䜣",
"訣": "诀",
"訥": "讷",
"訩": "讻",
"訪": "访",
"設": "设",
"許": "许",
"訴": "诉",
"訶": "诃",
"診": "诊",
"註": "注",
"詁": "诂",
"詆": "诋",
"詎": "讵",
"詐": "诈",
"詒": "诒",
"詔": "诏",
"評": "评",
"詖": "诐",
"詗": "诇",
"詘": "诎",
"詛": "诅",
"詞": "词",
"詠": "咏",
"詡": "诩",
"詢": "询",
"詣": "诣",
"試": "试",
"詩": "诗",
"詫": "诧",
"詬": "诟",
"詭": "诡",
"詮": "诠",
"詰": "诘",
"話": "话",
"該": "该",
"詳": "详",
"詵": "诜",
"詼": "诙",
"詿": "诖",
"誄": "诔",
"誅": "诛",
"誆": "诓",
"誇": "夸",
"誌": "志",
"認": "认",
"誑": "诳",
"誒": "诶",
"誕": "诞",
"誘": "诱",
"誚": "诮",
"語": "语",
"誠": "诚",
"誡": "诫",
"誣": "诬",
"誤": "误",
"誥": "诰",
"誦": "诵",
"誨": "诲",
"說": "说",
"説": "说",
"誰": "谁",
"課": "课",
"誶": "谇",
"誹": "诽",
"誼": "谊",
"誾": "訚",
"調": "调",
"諂": "谄",
"諄": "谆",
"談": "谈",
"諉": "诿",
"請": "请",
"諍": "诤",
"諏": "诹",
"諑": "诼",
"諒": "谅",
"論": "论",
"諗": "谂",
"諛": "谀",
"諜": "谍",
"諝": "谞",
"諞": "谝",
"諢": "诨",
"諤": "谔",
"諦": "谛",
"諧": "谐",
"諫": "谏",
"諭": "谕",
"諮": "谘",
"諱": "讳",
"諳": "谙",
"諶": "谌",
"諷": "讽",
"諸": "诸",
"諺": "谚",
"諼": "谖",
"諾": "诺",
"謀": "谋",
"謁": "谒",
"謂": "谓",
"謄": "誊",
"謅": "诌",
"謊": "谎",
"謎": "谜",
"謐": "谧",
"謔": "谑",
"謖": "谡",
"謗": "谤",
"謙": "谦",
"謚": "谥",
"講": "讲",
"謝": "谢",
"謠": "谣",
"謡": "谣",
"謨": "谟",
"謫": "谪",
"謬": "谬",
"謭": "谫",
"謳": "讴",
"謹": "谨",
"謾": "谩",
"譅": "䜧",
"證": "证",
"譎": "谲",
"譏": "讥",
"譖": "谮",
"識": "识",
"譙": "谯",
"譚": "谭",
"譜": "谱",
"譫": "谵",
"譯": "译",
"議": "议",
"譴": "谴",
"護": "护",
"譸": "诪",
"譽": "誉",
"譾": "谫",
"讀": "读",
"變": "变",
"讎": "仇",
"讎": "雠",
"讒": "谗",
"讓": "让",
"讕": "谰",
"讖": "谶",
"讜": "谠",
"讞": "谳",
"豈": "岂",
"豎": "竖",
"豐": "丰",
"豬": "猪",
"豶": "豮",
"貓": "猫",
"貙": "䝙",
"貝": "贝",
"貞": "贞",
"貟": "贠",
"負": "负",
"財": "财",
"貢": "贡",
"貧": "贫",
"貨": "货",
"販": "贩",
"貪": "贪",
"貫": "贯",
"責": "责",
"貯": "贮",
"貰": "贳",
"貲": "赀",
"貳": "贰",
"貴": "贵",
"貶": "贬",
"買": "买",
"貸": "贷",
"貺": "贶",
"費": "费",
"貼": "贴",
"貽": "贻",
"貿": "贸",
"賀": "贺",
"賁": "贲",
"賂": "赂",
"賃": "赁",
"賄": "贿",
"賅": "赅",
"資": "资",
"賈": "贾",
"賊": "贼",
"賑": "赈",
"賒": "赊",
"賓": "宾",
"賕": "赇",
"賙": "赒",
"賚": "赉",
"賜": "赐",
"賞": "赏",
"賠": "赔",
"賡": "赓",
"賢": "贤",
"賣": "卖",
"賤": "贱",
"賦": "赋",
"賧": "赕",
"質": "质",
"賫": "赍",
"賬": "账",
"賭": "赌",
"賰": "䞐",
"賴": "赖",
"賵": "赗",
"賺": "赚",
"賻": "赙",
"購": "购",
"賽": "赛",
"賾": "赜",
"贄": "贽",
"贅": "赘",
"贇": "赟",
"贈": "赠",
"贊": "赞",
"贋": "赝",
"贍": "赡",
"贏": "赢",
"贐": "赆",
"贓": "赃",
"贔": "赑",
"贖": "赎",
"贗": "赝",
"贛": "赣",
"贜": "赃",
"赬": "赪",
"趕": "赶",
"趙": "赵",
"趨": "趋",
"趲": "趱",
"跡": "迹",
"踐": "践",
"踴": "踊",
"蹌": "跄",
"蹕": "跸",
"蹣": "蹒",
"蹤": "踪",
"蹺": "跷",
"躂": "跶",
"躉": "趸",
"躊": "踌",
"躋": "跻",
"躍": "跃",
"躑": "踯",
"躒": "跞",
"躓": "踬",
"躕": "蹰",
"躚": "跹",
"躡": "蹑",
"躥": "蹿",
"躦": "躜",
"躪": "躏",
"軀": "躯",
"車": "车",
"軋": "轧",
"軌": "轨",
"軍": "军",
"軑": "轪",
"軒": "轩",
"軔": "轫",
"軛": "轭",
"軟": "软",
"軤": "轷",
"軫": "轸",
"軲": "轱",
"軸": "轴",
"軹": "轵",
"軺": "轺",
"軻": "轲",
"軼": "轶",
"軾": "轼",
"較": "较",
"輅": "辂",
"輇": "辁",
"輈": "辀",
"載": "载",
"輊": "轾",
"輒": "辄",
"輓": "挽",
"輔": "辅",
"輕": "轻",
"輛": "辆",
"輜": "辎",
"輝": "辉",
"輞": "辋",
"輟": "辍",
"輥": "辊",
"輦": "辇",
"輩": "辈",
"輪": "轮",
"輬": "辌",
"輯": "辑",
"輳": "辏",
"輸": "输",
"輻": "辐",
"輾": "辗",
"輿": "舆",
"轀": "辒",
"轂": "毂",
"轄": "辖",
"轅": "辕",
"轆": "辘",
"轉": "转",
"轍": "辙",
"轎": "轿",
"轔": "辚",
"轟": "轰",
"轡": "辔",
"轢": "轹",
"轤": "轳",
"辟": "辟",
"辦": "办",
"辭": "辞",
"辮": "辫",
"辯": "辩",
"農": "农",
"迴": "回",
"适": "适",
"逕": "迳",
"這": "这",
"連": "连",
"週": "周",
"進": "进",
"遊": "游",
"運": "运",
"過": "过",
"達": "达",
"違": "违",
"遙": "遥",
"遜": "逊",
"遞": "递",
"遠": "远",
"適": "适",
"遲": "迟",
"遷": "迁",
"選": "选",
"遺": "遗",
"遼": "辽",
"邁": "迈",
"還": "还",
"邇": "迩",
"邊": "边",
"邏": "逻",
"邐": "逦",
"郁": "郁",
"郟": "郏",
"郵": "邮",
"鄆": "郓",
"鄉": "乡",
"鄒": "邹",
"鄔": "邬",
"鄖": "郧",
"鄧": "邓",
"鄭": "郑",
"鄰": "邻",
"鄲": "郸",
"鄴": "邺",
"鄶": "郐",
"鄺": "邝",
"酇": "酂",
"酈": "郦",
"醖": "酝",
"醜": "丑",
"醞": "酝",
"醫": "医",
"醬": "酱",
"醱": "酦",
"釀": "酿",
"釁": "衅",
"釃": "酾",
"釅": "酽",
"采": "采",
"釋": "释",
"釐": "厘",
"釒": "钅",
"釓": "钆",
"釔": "钇",
"釕": "钌",
"釗": "钊",
"釘": "钉",
"釙": "钋",
"針": "针",
"釣": "钓",
"釤": "钐",
"釧": "钏",
"釩": "钒",
"釵": "钗",
"釷": "钍",
"釹": "钕",
"釺": "钎",
"鈀": "钯",
"鈁": "钫",
"鈃": "钘",
"鈄": "钭",
"鈈": "钚",
"鈉": "钠",
"鈍": "钝",
"鈎": "钩",
"鈐": "钤",
"鈑": "钣",
"鈒": "钑",
"鈔": "钞",
"鈕": "钮",
"鈞": "钧",
"鈣": "钙",
"鈥": "钬",
"鈦": "钛",
"鈧": "钪",
"鈮": "铌",
"鈰": "铈",
"鈳": "钶",
"鈴": "铃",
"鈷": "钴",
"鈸": "钹",
"鈹": "铍",
"鈺": "钰",
"鈽": "钸",
"鈾": "铀",
"鈿": "钿",
"鉀": "钾",
"鉅": "钜",
"鉈": "铊",
"鉉": "铉",
"鉋": "铇",
"鉍": "铋",
"鉑": "铂",
"鉕": "钷",
"鉗": "钳",
"鉚": "铆",
"鉛": "铅",
"鉞": "钺",
"鉢": "钵",
"鉤": "钩",
"鉦": "钲",
"鉬": "钼",
"鉭": "钽",
"鉶": "铏",
"鉸": "铰",
"鉺": "铒",
"鉻": "铬",
"鉿": "铪",
"銀": "银",
"銃": "铳",
"銅": "铜",
"銍": "铚",
"銑": "铣",
"銓": "铨",
"銖": "铢",
"銘": "铭",
"銚": "铫",
"銛": "铦",
"銜": "衔",
"銠": "铑",
"銣": "铷",
"銥": "铱",
"銦": "铟",
"銨": "铵",
"銩": "铥",
"銪": "铕",
"銫": "铯",
"銬": "铐",
"銱": "铞",
"銳": "锐",
"銷": "销",
"銹": "锈",
"銻": "锑",
"銼": "锉",
"鋁": "铝",
"鋃": "锒",
"鋅": "锌",
"鋇": "钡",
"鋌": "铤",
"鋏": "铗",
"鋒": "锋",
"鋙": "铻",
"鋝": "锊",
"鋟": "锓",
"鋣": "铘",
"鋤": "锄",
"鋥": "锃",
"鋦": "锔",
"鋨": "锇",
"鋩": "铓",
"鋪": "铺",
"鋭": "锐",
"鋮": "铖",
"鋯": "锆",
"鋰": "锂",
"鋱": "铽",
"鋶": "锍",
"鋸": "锯",
"鋼": "钢",
"錁": "锞",
"錄": "录",
"錆": "锖",
"錇": "锫",
"錈": "锩",
"錏": "铔",
"錐": "锥",
"錒": "锕",
"錕": "锟",
"錘": "锤",
"錙": "锱",
"錚": "铮",
"錛": "锛",
"錟": "锬",
"錠": "锭",
"錡": "锜",
"錢": "钱",
"錦": "锦",
"錨": "锚",
"錩": "锠",
"錫": "锡",
"錮": "锢",
"錯": "错",
"録": "录",
"錳": "锰",
"錶": "表",
"錸": "铼",
"鍀": "锝",
"鍁": "锨",
"鍃": "锪",
"鍆": "钔",
"鍇": "锴",
"鍈": "锳",
"鍋": "锅",
"鍍": "镀",
"鍔": "锷",
"鍘": "铡",
"鍚": "钖",
"鍛": "锻",
"鍠": "锽",
"鍤": "锸",
"鍥": "锲",
"鍩": "锘",
"鍬": "锹",
"鍰": "锾",
"鍵": "键",
"鍶": "锶",
"鍺": "锗",
"鍾": "钟",
"鎂": "镁",
"鎄": "锿",
"鎇": "镅",
"鎊": "镑",
"鎔": "镕",
"鎖": "锁",
"鎘": "镉",
"鎚": "锤",
"鎛": "镈",
"鎝": "𨱏",
"鎡": "镃",
"鎢": "钨",
"鎣": "蓥",
"鎦": "镏",
"鎧": "铠",
"鎩": "铩",
"鎪": "锼",
"鎬": "镐",
"鎮": "镇",
"鎰": "镒",
"鎲": "镋",
"鎳": "镍",
"鎵": "镓",
"鎸": "镌",
"鎿": "镎",
"鏃": "镞",
"鏇": "镟",
"鏈": "链",
"鏌": "镆",
"鏍": "镙",
"鏐": "镠",
"鏑": "镝",
"鏗": "铿",
"鏘": "锵",
"鏜": "镗",
"鏝": "镘",
"鏞": "镛",
"鏟": "铲",
"鏡": "镜",
"鏢": "镖",
"鏤": "镂",
"鏨": "錾",
"鏰": "镚",
"鏵": "铧",
"鏷": "镤",
"鏹": "镪",
"鏽": "锈",
"鐃": "铙",
"鐋": "铴",
"鐐": "镣",
"鐒": "铹",
"鐓": "镦",
"鐔": "镡",
"鐘": "钟",
"鐙": "镫",
"鐝": "镢",
"鐠": "镨",
"鐦": "锎",
"鐧": "锏",
"鐨": "镄",
"鐫": "镌",
"鐮": "镰",
"鐲": "镯",
"鐳": "镭",
"鐵": "铁",
"鐶": "镮",
"鐸": "铎",
"鐺": "铛",
"鐿": "镱",
"鑄": "铸",
"鑊": "镬",
"鑌": "镔",
"鑒": "鉴",
"鑔": "镲",
"鑕": "锧",
"鑞": "镴",
"鑠": "铄",
"鑣": "镳",
"鑥": "镥",
"鑭": "镧",
"鑰": "钥",
"鑱": "镵",
"鑲": "镶",
"鑷": "镊",
"鑹": "镩",
"鑼": "锣",
"鑽": "钻",
"鑾": "銮",
"鑿": "凿",
"钁": "镢",
"镟": "旋",
"長": "长",
"門": "门",
"閂": "闩",
"閃": "闪",
"閆": "闫",
"閈": "闬",
"閉": "闭",
"開": "开",
"閌": "闶",
"閎": "闳",
"閏": "闰",
"閑": "闲",
"間": "间",
"閔": "闵",
"閘": "闸",
"閡": "阂",
"閣": "阁",
"閤": "合",
"閥": "阀",
"閨": "闺",
"閩": "闽",
"閫": "阃",
"閬": "阆",
"閭": "闾",
"閱": "阅",
"閲": "阅",
"閶": "阊",
"閹": "阉",
"閻": "阎",
"閼": "阏",
"閽": "阍",
"閾": "阈",
"閿": "阌",
"闃": "阒",
"闆": "板",
"闈": "闱",
"闊": "阔",
"闋": "阕",
"闌": "阑",
"闍": "阇",
"闐": "阗",
"闒": "阘",
"闓": "闿",
"闔": "阖",
"闕": "阙",
"闖": "闯",
"關": "关",
"闞": "阚",
"闠": "阓",
"闡": "阐",
"闤": "阛",
"闥": "闼",
"阪": "坂",
"陘": "陉",
"陝": "陕",
"陣": "阵",
"陰": "阴",
"陳": "陈",
"陸": "陆",
"陽": "阳",
"隉": "陧",
"隊": "队",
"階": "阶",
"隕": "陨",
"際": "际",
"隨": "随",
"險": "险",
"隱": "隐",
"隴": "陇",
"隸": "隶",
"隻": "只",
"雋": "隽",
"雖": "虽",
"雙": "双",
"雛": "雏",
"雜": "杂",
"雞": "鸡",
"離": "离",
"難": "难",
"雲": "云",
"電": "电",
"霢": "霡",
"霧": "雾",
"霽": "霁",
"靂": "雳",
"靄": "霭",
"靈": "灵",
"靚": "靓",
"靜": "静",
"靨": "靥",
"鞀": "鼗",
"鞏": "巩",
"鞝": "绱",
"鞦": "秋",
"鞽": "鞒",
"韁": "缰",
"韃": "鞑",
"韆": "千",
"韉": "鞯",
"韋": "韦",
"韌": "韧",
"韍": "韨",
"韓": "韩",
"韙": "韪",
"韜": "韬",
"韞": "韫",
"韻": "韵",
"響": "响",
"頁": "页",
"頂": "顶",
"頃": "顷",
"項": "项",
"順": "顺",
"頇": "顸",
"須": "须",
"頊": "顼",
"頌": "颂",
"頎": "颀",
"頏": "颃",
"預": "预",
"頑": "顽",
"頒": "颁",
"頓": "顿",
"頗": "颇",
"領": "领",
"頜": "颌",
"頡": "颉",
"頤": "颐",
"頦": "颏",
"頭": "头",
"頮": "颒",
"頰": "颊",
"頲": "颋",
"頴": "颕",
"頷": "颔",
"頸": "颈",
"頹": "颓",
"頻": "频",
"頽": "颓",
"顆": "颗",
"題": "题",
"額": "额",
"顎": "颚",
"顏": "颜",
"顒": "颙",
"顓": "颛",
"顔": "颜",
"願": "愿",
"顙": "颡",
"顛": "颠",
"類": "类",
"顢": "颟",
"顥": "颢",
"顧": "顾",
"顫": "颤",
"顬": "颥",
"顯": "显",
"顰": "颦",
"顱": "颅",
"顳": "颞",
"顴": "颧",
"風": "风",
"颭": "飐",
"颮": "飑",
"颯": "飒",
"颱": "台",
"颳": "刮",
"颶": "飓",
"颸": "飔",
"颺": "飏",
"颻": "飖",
"颼": "飕",
"飀": "飗",
"飄": "飘",
"飆": "飙",
"飈": "飚",
"飛": "飞",
"飠": "饣",
"飢": "饥",
"飣": "饤",
"飥": "饦",
"飩": "饨",
"飪": "饪",
"飫": "饫",
"飭": "饬",
"飯": "饭",
"飲": "饮",
"飴": "饴",
"飼": "饲",
"飽": "饱",
"飾": "饰",
"飿": "饳",
"餃": "饺",
"餄": "饸",
"餅": "饼",
"餉": "饷",
"養": "养",
"餌": "饵",
"餎": "饹",
"餏": "饻",
"餑": "饽",
"餒": "馁",
"餓": "饿",
"餕": "馂",
"餖": "饾",
"餚": "肴",
"餛": "馄",
"餜": "馃",
"餞": "饯",
"餡": "馅",
"館": "馆",
"餱": "糇",
"餳": "饧",
"餶": "馉",
"餷": "馇",
"餺": "馎",
"餼": "饩",
"餾": "馏",
"餿": "馊",
"饁": "馌",
"饃": "馍",
"饅": "馒",
"饈": "馐",
"饉": "馑",
"饊": "馓",
"饋": "馈",
"饌": "馔",
"饑": "饥",
"饒": "饶",
"饗": "飨",
"饜": "餍",
"饞": "馋",
"饢": "馕",
"馬": "马",
"馭": "驭",
"馮": "冯",
"馱": "驮",
"馳": "驰",
"馴": "驯",
"馹": "驲",
"駁": "驳",
"駐": "驻",
"駑": "驽",
"駒": "驹",
"駔": "驵",
"駕": "驾",
"駘": "骀",
"駙": "驸",
"駛": "驶",
"駝": "驼",
"駟": "驷",
"駡": "骂",
"駢": "骈",
"駭": "骇",
"駰": "骃",
"駱": "骆",
"駸": "骎",
"駿": "骏",
"騁": "骋",
"騂": "骍",
"騅": "骓",
"騌": "骔",
"騍": "骒",
"騎": "骑",
"騏": "骐",
"騖": "骛",
"騙": "骗",
"騤": "骙",
"騧": "䯄",
"騫": "骞",
"騭": "骘",
"騮": "骝",
"騰": "腾",
"騶": "驺",
"騷": "骚",
"騸": "骟",
"騾": "骡",
"驀": "蓦",
"驁": "骜",
"驂": "骖",
"驃": "骠",
"驄": "骢",
"驅": "驱",
"驊": "骅",
"驌": "骕",
"驍": "骁",
"驏": "骣",
"驕": "骄",
"驗": "验",
"驚": "惊",
"驛": "驿",
"驟": "骤",
"驢": "驴",
"驤": "骧",
"驥": "骥",
"驦": "骦",
"驪": "骊",
"驫": "骉",
"骯": "肮",
"髏": "髅",
"髒": "脏",
"體": "体",
"髕": "髌",
"髖": "髋",
"髮": "发",
"鬆": "松",
"鬍": "胡",
"鬚": "须",
"鬢": "鬓",
"鬥": "斗",
"鬧": "闹",
"鬩": "阋",
"鬮": "阄",
"鬱": "郁",
"魎": "魉",
"魘": "魇",
"魚": "鱼",
"魛": "鱽",
"魢": "鱾",
"魨": "鲀",
"魯": "鲁",
"魴": "鲂",
"魷": "鱿",
"魺": "鲄",
"鮁": "鲅",
"鮃": "鲆",
"鮊": "鲌",
"鮋": "鲉",
"鮍": "鲏",
"鮎": "鲇",
"鮐": "鲐",
"鮑": "鲍",
"鮒": "鲋",
"鮓": "鲊",
"鮚": "鲒",
"鮜": "鲘",
"鮝": "鲞",
"鮞": "鲕",
"鮦": "鲖",
"鮪": "鲔",
"鮫": "鲛",
"鮭": "鲑",
"鮮": "鲜",
"鮳": "鲓",
"鮶": "鲪",
"鮺": "鲝",
"鯀": "鲧",
"鯁": "鲠",
"鯇": "鲩",
"鯉": "鲤",
"鯊": "鲨",
"鯒": "鲬",
"鯔": "鲻",
"鯕": "鲯",
"鯖": "鲭",
"鯗": "鲞",
"鯛": "鲷",
"鯝": "鲴",
"鯡": "鲱",
"鯢": "鲵",
"鯤": "鲲",
"鯧": "鲳",
"鯨": "鲸",
"鯪": "鲮",
"鯫": "鲰",
"鯴": "鲺",
"鯷": "鳀",
"鯽": "鲫",
"鯿": "鳊",
"鰁": "鳈",
"鰂": "鲗",
"鰃": "鳂",
"鰈": "鲽",
"鰉": "鳇",
"鰍": "鳅",
"鰏": "鲾",
"鰐": "鳄",
"鰒": "鳆",
"鰓": "鳃",
"鰜": "鳒",
"鰟": "鳑",
"鰠": "鳋",
"鰣": "鲥",
"鰥": "鳏",
"鰨": "鳎",
"鰩": "鳐",
"鰭": "鳍",
"鰮": "鳁",
"鰱": "鲢",
"鰲": "鳌",
"鰳": "鳓",
"鰵": "鳘",
"鰷": "鲦",
"鰹": "鲣",
"鰺": "鲹",
"鰻": "鳗",
"鰼": "鳛",
"鰾": "鳔",
"鱂": "鳉",
"鱅": "鳙",
"鱈": "鳕",
"鱉": "鳖",
"鱒": "鳟",
"鱔": "鳝",
"鱖": "鳜",
"鱗": "鳞",
"鱘": "鲟",
"鱝": "鲼",
"鱟": "鲎",
"鱠": "鲙",
"鱣": "鳣",
"鱤": "鳡",
"鱧": "鳢",
"鱨": "鲿",
"鱭": "鲚",
"鱯": "鳠",
"鱷": "鳄",
"鱸": "鲈",
"鱺": "鲡",
"䰾": "鲃",
"䲁": "鳚",
"鳥": "鸟",
"鳧": "凫",
"鳩": "鸠",
"鳬": "凫",
"鳲": "鸤",
"鳳": "凤",
"鳴": "鸣",
"鳶": "鸢",
"鳾": "䴓",
"鴆": "鸩",
"鴇": "鸨",
"鴉": "鸦",
"鴒": "鸰",
"鴕": "鸵",
"鴛": "鸳",
"鴝": "鸲",
"鴞": "鸮",
"鴟": "鸱",
"鴣": "鸪",
"鴦": "鸯",
"鴨": "鸭",
"鴯": "鸸",
"鴰": "鸹",
"鴴": "鸻",
"鴷": "䴕",
"鴻": "鸿",
"鴿": "鸽",
"鵁": "䴔",
"鵂": "鸺",
"鵃": "鸼",
"鵐": "鹀",
"鵑": "鹃",
"鵒": "鹆",
"鵓": "鹁",
"鵜": "鹈",
"鵝": "鹅",
"鵠": "鹄",
"鵡": "鹉",
"鵪": "鹌",
"鵬": "鹏",
"鵮": "鹐",
"鵯": "鹎",
"鵲": "鹊",
"鵷": "鹓",
"鵾": "鹍",
"鶄": "䴖",
"鶇": "鸫",
"鶉": "鹑",
"鶊": "鹒",
"鶓": "鹋",
"鶖": "鹙",
"鶘": "鹕",
"鶚": "鹗",
"鶡": "鹖",
"鶥": "鹛",
"鶩": "鹜",
"鶪": "䴗",
"鶬": "鸧",
"鶯": "莺",
"鶲": "鹟",
"鶴": "鹤",
"鶹": "鹠",
"鶺": "鹡",
"鶻": "鹘",
"鶼": "鹣",
"鶿": "鹚",
"鷀": "鹚",
"鷁": "鹢",
"鷂": "鹞",
"鷄": "鸡",
"鷈": "䴘",
"鷊": "鹝",
"鷓": "鹧",
"鷖": "鹥",
"鷗": "鸥",
"鷙": "鸷",
"鷚": "鹨",
"鷥": "鸶",
"鷦": "鹪",
"鷫": "鹔",
"鷯": "鹩",
"鷲": "鹫",
"鷳": "鹇",
"鷸": "鹬",
"鷹": "鹰",
"鷺": "鹭",
"鷽": "鸴",
"鷿": "䴙",
"鸂": "㶉",
"鸇": "鹯",
"鸌": "鹱",
"鸏": "鹲",
"鸕": "鸬",
"鸘": "鹴",
"鸚": "鹦",
"鸛": "鹳",
"鸝": "鹂",
"鸞": "鸾",
"鹵": "卤",
"鹹": "咸",
"鹺": "鹾",
"鹽": "盐",
"麗": "丽",
"麥": "麦",
"麩": "麸",
"麯": "曲",
"麵": "面",
"麼": "么",
"麽": "么",
"黃": "黄",
"黌": "黉",
"點": "点",
"黨": "党",
"黲": "黪",
"黴": "霉",
"黶": "黡",
"黷": "黩",
"黽": "黾",
"黿": "鼋",
"鼉": "鼍",
"鼕": "冬",
"鼴": "鼹",
"齊": "齐",
"齋": "斋",
"齎": "赍",
"齏": "齑",
"齒": "齿",
"齔": "龀",
"齕": "龁",
"齗": "龂",
"齙": "龅",
"齜": "龇",
"齟": "龃",
"齠": "龆",
"齡": "龄",
"齣": "出",
"齦": "龈",
"齪": "龊",
"齬": "龉",
"齲": "龋",
"齶": "腭",
"齷": "龌",
"龍": "龙",
"龎": "厐",
"龐": "庞",
"龔": "龚",
"龕": "龛",
"龜": "龟",

"幾畫": "几画",
"賣畫": "卖画",
"滷鹼": "卤碱",
"原畫": "原画",
"口鹼": "口碱",
"古畫": "古画",
"名畫": "名画",
"奇畫": "奇画",
"如畫": "如画",
"弱鹼": "弱碱",
"彩畫": "彩画",
"所畫": "所画",
"扉畫": "扉画",
"教畫": "教画",
"水鹼": "水碱",
"洋鹼": "洋碱",
"炭畫": "炭画",
"畫一": "画一",
"畫上": "画上",
"畫下": "画下",
"畫中": "画中",
"畫供": "画供",
"畫兒": "画儿",
"畫具": "画具",
"畫出": "画出",
"畫史": "画史",
"畫品": "画品",
"畫商": "画商",
"畫圈": "画圈",
"畫境": "画境",
"畫工": "画工",
"畫帖": "画帖",
"畫幅": "画幅",
"畫意": "画意",
"畫成": "画成",
"畫景": "画景",
"畫本": "画本",
"畫架": "画架",
"畫框": "画框",
"畫法": "画法",
"畫王": "画王",
"畫界": "画界",
"畫符": "画符",
"畫紙": "画纸",
"畫線": "画线",
"畫航": "画航",
"畫舫": "画舫",
"畫虎": "画虎",
"畫論": "画论",
"畫譜": "画谱",
"畫象": "画象",
"畫質": "画质",
"畫貼": "画贴",
"畫軸": "画轴",
"畫頁": "画页",
"鹽鹼": "盐碱",
"鹼": "碱",
"鹼基": "碱基",
"鹼度": "碱度",
"鹼水": "碱水",
"鹼熔": "碱熔",
"磁畫": "磁画",
"策畫": "策画",
"組畫": "组画",
"絹畫": "绢画",
"耐鹼": "耐碱",
"肉鹼": "肉碱",
"膠畫": "胶画",
"茶鹼": "茶碱",
"西畫": "西画",
"貼畫": "贴画",
"返鹼": "返碱",
"鍾鍛": "锺锻",
"鍛鍾": "锻锺",
"雕畫": "雕画",
"鯰": "鲶",
"三聯畫": "三联画",
"中國畫": "中国画",
"書畫": "书画",
"書畫社": "书画社",
"五筆畫": "五笔画",
"作畫": "作画",
"入畫": "入画",
"寫生畫": "写生画",
"刻畫": "刻画",
"動畫": "动画",
"勾畫": "勾画",
"單色畫": "单色画",
"卡通畫": "卡通画",
"國畫": "国画",
"圖畫": "图画",
"壁畫": "壁画",
"字畫": "字画",
"宣傳畫": "宣传画",
"工筆畫": "工笔画",
"年畫": "年画",
"幽默畫": "幽默画",
"指畫": "指画",
"描畫": "描画",
"插畫": "插画",
"擘畫": "擘画",
"春畫": "春画",
"木刻畫": "木刻画",
"機械畫": "机械画",
"比畫": "比画",
"毛筆畫": "毛笔画",
"水粉畫": "水粉画",
"油畫": "油画",
"海景畫": "海景画",
"漫畫": "漫画",
"點畫": "点画",
"版畫": "版画",
"畫": "画",
"畫像": "画像",
"畫冊": "画册",
"畫刊": "画刊",
"畫匠": "画匠",
"畫捲": "画卷",
"畫圖": "画图",
"畫壇": "画坛",
"畫室": "画室",
"畫家": "画家",
"畫屏": "画屏",
"畫展": "画展",
"畫布": "画布",
"畫師": "画师",
"畫廊": "画廊",
"畫報": "画报",
"畫押": "画押",
"畫板": "画板",
"畫片": "画片",
"畫畫": "画画",
"畫皮": "画皮",
"畫眉鳥": "画眉鸟",
"畫稿": "画稿",
"畫筆": "画笔",
"畫院": "画院",
"畫集": "画集",
"畫面": "画面",
"筆畫": "笔画",
"細密畫": "细密画",
"繪畫": "绘画",
"自畫像": "自画像",
"蠟筆畫": "蜡笔画",
"裸體畫": "裸体画",
"西洋畫": "西洋画",
"透視畫": "透视画",
"銅版畫": "铜版画",
"鍾": "锺",
"靜物畫": "静物画",
"餘": "馀",
}

zh2TW = {
"缺省": "預設",
"串行": "串列",
"以太网": "乙太網",
"位图": "點陣圖",
"例程": "常式",
"信道": "通道",
"光标": "游標",
"光盘": "光碟",
"光驱": "光碟機",
"全角": "全形",
"加载": "載入",
"半角": "半形",
"变量": "變數",
"噪声": "雜訊",
"脱机": "離線",
"声卡": "音效卡",
"老字号": "老字號",
"字号": "字型大小",
"字库": "字型檔",
"字段": "欄位",
"字符": "字元",
"存盘": "存檔",
"寻址": "定址",
"尾注": "章節附註",
"异步": "非同步",
"总线": "匯流排",
"括号": "括弧",
"接口": "介面",
"控件": "控制項",
"权限": "許可權",
"盘片": "碟片",
"硅片": "矽片",
"硅谷": "矽谷",
"硬盘": "硬碟",
"磁盘": "磁碟",
"磁道": "磁軌",
"程控": "程式控制",
"端口": "埠",
"算子": "運算元",
"算法": "演算法",
"芯片": "晶片",
"芯片": "晶元",
"词组": "片語",
"译码": "解碼",
"软驱": "軟碟機",
"快闪存储器": "快閃記憶體",
"闪存": "快閃記憶體",
"鼠标": "滑鼠",
"进制": "進位",
"交互式": "互動式",
"仿真": "模擬",
"优先级": "優先順序",
"传感": "感測",
"便携式": "攜帶型",
"信息论": "資訊理論",
"写保护": "防寫",
"分布式": "分散式",
"分辨率": "解析度",
"服务器": "伺服器",
"等于": "等於",
"局域网": "區域網",
"计算机": "電腦",
"扫瞄仪": "掃瞄器",
"宽带": "寬頻",
"数据库": "資料庫",
"奶酪": "乳酪",
"巨商": "鉅賈",
"手电": "手電筒",
"万历": "萬曆",
"永历": "永曆",
"词汇": "辭彙",
"习用": "慣用",
"元音": "母音",
"任意球": "自由球",
"头球": "頭槌",
"入球": "進球",
"粒入球": "顆進球",
"打门": "射門",
"火锅盖帽": "蓋火鍋",
"打印机": "印表機",
"打印機": "印表機",
"字节": "位元組",
"字節": "位元組",
"打印": "列印",
"打印": "列印",
"硬件": "硬體",
"硬件": "硬體",
"二极管": "二極體",
"二極管": "二極體",
"三极管": "三極體",
"三極管": "三極體",
"软件": "軟體",
"軟件": "軟體",
"网络": "網路",
"網絡": "網路",
"人工智能": "人工智慧",
"航天飞机": "太空梭",
"穿梭機": "太空梭",
"因特网": "網際網路",
"互聯網": "網際網路",
"机器人": "機器人",
"機械人": "機器人",
"移动电话": "行動電話",
"流動電話": "行動電話",
"调制解调器": "數據機",
"調制解調器": "數據機",
"短信": "簡訊",
"短訊": "簡訊",
"乌兹别克斯坦": "烏茲別克",
"乍得": "查德",
"乍得": "查德",
"也门": "葉門",
"也門": "葉門",
"伯利兹": "貝里斯",
"伯利茲": "貝里斯",
"佛得角": "維德角",
"佛得角": "維德角",
"克罗地亚": "克羅埃西亞",
"克羅地亞": "克羅埃西亞",
"冈比亚": "甘比亞",
"岡比亞": "甘比亞",
"几内亚比绍": "幾內亞比索",
"幾內亞比紹": "幾內亞比索",
"列支敦士登": "列支敦斯登",
"列支敦士登": "列支敦斯登",
"利比里亚": "賴比瑞亞",
"利比里亞": "賴比瑞亞",
"加纳": "迦納",
"加納": "迦納",
"加蓬": "加彭",
"加蓬": "加彭",
"博茨瓦纳": "波札那",
"博茨瓦納": "波札那",
"卡塔尔": "卡達",
"卡塔爾": "卡達",
"卢旺达": "盧安達",
"盧旺達": "盧安達",
"危地马拉": "瓜地馬拉",
"危地馬拉": "瓜地馬拉",
"厄瓜多尔": "厄瓜多",
"厄瓜多爾": "厄瓜多",
"厄立特里亚": "厄利垂亞",
"厄立特里亞": "厄利垂亞",
"吉布提": "吉布地",
"吉布堤": "吉布地",
"哈萨克斯坦": "哈薩克",
"哥斯达黎加": "哥斯大黎加",
"哥斯達黎加": "哥斯大黎加",
"图瓦卢": "吐瓦魯",
"圖瓦盧": "吐瓦魯",
"土库曼斯坦": "土庫曼",
"圣卢西亚": "聖露西亞",
"聖盧西亞": "聖露西亞",
"圣基茨和尼维斯": "聖克里斯多福及尼維斯",
"聖吉斯納域斯": "聖克里斯多福及尼維斯",
"圣文森特和格林纳丁斯": "聖文森及格瑞那丁",
"聖文森特和格林納丁斯": "聖文森及格瑞那丁",
"圣马力诺": "聖馬利諾",
"聖馬力諾": "聖馬利諾",
"圭亚那": "蓋亞那",
"圭亞那": "蓋亞那",
"坦桑尼亚": "坦尚尼亞",
"坦桑尼亞": "坦尚尼亞",
"埃塞俄比亚": "衣索比亞",
"埃塞俄比亞": "衣索比亞",
"基里巴斯": "吉里巴斯",
"基里巴斯": "吉里巴斯",
"塔吉克斯坦": "塔吉克",
"塞拉利昂": "獅子山",
"塞拉利昂": "獅子山",
"塞浦路斯": "塞普勒斯",
"塞浦路斯": "塞普勒斯",
"塞舌尔": "塞席爾",
"塞舌爾": "塞席爾",
"多米尼加": "多明尼加",
"多明尼加共和國": "多明尼加",
"多米尼加联邦": "多米尼克",
"多明尼加聯邦": "多米尼克",
"安提瓜和巴布达": "安地卡及巴布達",
"安提瓜和巴布達": "安地卡及巴布達",
"尼日利亚": "奈及利亞",
"尼日利亞": "奈及利亞",
"尼日尔": "尼日",
"尼日爾": "尼日",
"巴巴多斯": "巴貝多",
"巴巴多斯": "巴貝多",
"巴布亚新几内亚": "巴布亞紐幾內亞",
"巴布亞新畿內亞": "巴布亞紐幾內亞",
"布基纳法索": "布吉納法索",
"布基納法索": "布吉納法索",
"布隆迪": "蒲隆地",
"布隆迪": "蒲隆地",
"希腊": "希臘",
"帕劳": "帛琉",
"意大利": "義大利",
"意大利": "義大利",
"所罗门群岛": "索羅門群島",
"所羅門群島": "索羅門群島",
"文莱": "汶萊",
"斯威士兰": "史瓦濟蘭",
"斯威士蘭": "史瓦濟蘭",
"斯洛文尼亚": "斯洛維尼亞",
"斯洛文尼亞": "斯洛維尼亞",
"新西兰": "紐西蘭",
"新西蘭": "紐西蘭",
"格林纳达": "格瑞那達",
"格林納達": "格瑞那達",
"格鲁吉亚": "喬治亞",
"格魯吉亞": "喬治亞",
"佐治亚": "喬治亞",
"佐治亞": "喬治亞",
"毛里塔尼亚": "茅利塔尼亞",
"毛里塔尼亞": "茅利塔尼亞",
"毛里求斯": "模里西斯",
"毛里裘斯": "模里西斯",
"沙特阿拉伯": "沙烏地阿拉伯",
"沙地阿拉伯": "沙烏地阿拉伯",
"波斯尼亚和黑塞哥维那": "波士尼亞赫塞哥維納",
"波斯尼亞黑塞哥維那": "波士尼亞赫塞哥維納",
"津巴布韦": "辛巴威",
"津巴布韋": "辛巴威",
"洪都拉斯": "宏都拉斯",
"洪都拉斯": "宏都拉斯",
"特立尼达和托巴哥": "千里達托貝哥",
"特立尼達和多巴哥": "千里達托貝哥",
"瑙鲁": "諾魯",
"瑙魯": "諾魯",
"瓦努阿图": "萬那杜",
"瓦努阿圖": "萬那杜",
"溫納圖萬": "那杜",
"科摩罗": "葛摩",
"科摩羅": "葛摩",
"科特迪瓦": "象牙海岸",
"突尼斯": "突尼西亞",
"索马里": "索馬利亞",
"索馬里": "索馬利亞",
"老挝": "寮國",
"老撾": "寮國",
"肯尼亚": "肯亞",
"肯雅": "肯亞",
"苏里南": "蘇利南",
"莫桑比克": "莫三比克",
"莱索托": "賴索托",
"萊索托": "賴索托",
"贝宁": "貝南",
"貝寧": "貝南",
"赞比亚": "尚比亞",
"贊比亞": "尚比亞",
"阿塞拜疆": "亞塞拜然",
"阿塞拜疆": "亞塞拜然",
"阿拉伯联合酋长国": "阿拉伯聯合大公國",
"阿拉伯聯合酋長國": "阿拉伯聯合大公國",
"马尔代夫": "馬爾地夫",
"馬爾代夫": "馬爾地夫",
"马耳他": "馬爾他",
"马里共和国": "馬利共和國",
"馬里共和國": "馬利共和國",
"方便面": "速食麵",
"快速面": "速食麵",
"即食麵": "速食麵",
"薯仔": "土豆",
"蹦极跳": "笨豬跳",
"绑紧跳": "笨豬跳",
"冷菜": "冷盤",
"凉菜": "冷盤",
"出租车": "計程車",
"台球": "撞球",
"桌球": "撞球",
"雪糕": "冰淇淋",
"卫生": "衛生",
"衞生": "衛生",
"平治": "賓士",
"奔驰": "賓士",
"積架": "捷豹",
"福士": "福斯",
"雪铁龙": "雪鐵龍",
"马自达": "馬自達",
"萬事得": "馬自達",
"拿破仑": "拿破崙",
"拿破侖": "拿破崙",
"布什": "布希",
"布殊": "布希",
"克林顿": "柯林頓",
"克林頓": "柯林頓",
"侯赛因": "海珊",
"侯賽因": "海珊",
"凡高": "梵谷",
"狄安娜": "黛安娜",
"戴安娜": "黛安娜",
"赫拉": "希拉",
}

zh2HK = {
"打印机": "打印機",
"印表機": "打印機",
"字节": "位元組",
"字節": "位元組",
"打印": "打印",
"列印": "打印",
"硬件": "硬件",
"硬體": "硬件",
"二极管": "二極管",
"二極體": "二極管",
"三极管": "三極管",
"三極體": "三極管",
"数码": "數碼",
"數位": "數碼",
"软件": "軟件",
"軟體": "軟件",
"网络": "網絡",
"網路": "網絡",
"人工智能": "人工智能",
"人工智慧": "人工智能",
"航天飞机": "穿梭機",
"太空梭": "穿梭機",
"因特网": "互聯網",
"網際網路": "互聯網",
"机器人": "機械人",
"機器人": "機械人",
"移动电话": "流動電話",
"行動電話": "流動電話",
"调制解调器": "調制解調器",
"數據機": "調制解調器",
"短信": "短訊",
"簡訊": "短訊",
"乍得": "乍得",
"查德": "乍得",
"也门": "也門",
"葉門": "也門",
"伯利兹": "伯利茲",
"貝里斯": "伯利茲",
"佛得角": "佛得角",
"維德角": "佛得角",
"克罗地亚": "克羅地亞",
"克羅埃西亞": "克羅地亞",
"冈比亚": "岡比亞",
"甘比亞": "岡比亞",
"几内亚比绍": "幾內亞比紹",
"幾內亞比索": "幾內亞比紹",
"列支敦士登": "列支敦士登",
"列支敦斯登": "列支敦士登",
"利比里亚": "利比里亞",
"賴比瑞亞": "利比里亞",
"加纳": "加納",
"迦納": "加納",
"加蓬": "加蓬",
"加彭": "加蓬",
"博茨瓦纳": "博茨瓦納",
"波札那": "博茨瓦納",
"卡塔尔": "卡塔爾",
"卡達": "卡塔爾",
"卢旺达": "盧旺達",
"盧安達": "盧旺達",
"危地马拉": "危地馬拉",
"瓜地馬拉": "危地馬拉",
"厄瓜多尔": "厄瓜多爾",
"厄瓜多": "厄瓜多爾",
"厄立特里亚": "厄立特里亞",
"厄利垂亞": "厄立特里亞",
"吉布提": "吉布堤",
"吉布地": "吉布堤",
"哥斯达黎加": "哥斯達黎加",
"哥斯大黎加": "哥斯達黎加",
"图瓦卢": "圖瓦盧",
"吐瓦魯": "圖瓦盧",
"圣卢西亚": "聖盧西亞",
"聖露西亞": "聖盧西亞",
"圣基茨和尼维斯": "聖吉斯納域斯",
"聖克里斯多福及尼維斯": "聖吉斯納域斯",
"圣文森特和格林纳丁斯": "聖文森特和格林納丁斯",
"聖文森及格瑞那丁": "聖文森特和格林納丁斯",
"圣马力诺": "聖馬力諾",
"聖馬利諾": "聖馬力諾",
"圭亚那": "圭亞那",
"蓋亞那": "圭亞那",
"坦桑尼亚": "坦桑尼亞",
"坦尚尼亞": "坦桑尼亞",
"埃塞俄比亚": "埃塞俄比亞",
"衣索匹亞": "埃塞俄比亞",
"衣索比亞": "埃塞俄比亞",
"基里巴斯": "基里巴斯",
"吉里巴斯": "基里巴斯",
"狮子山": "獅子山",
"塞普勒斯": "塞浦路斯",
"塞舌尔": "塞舌爾",
"塞席爾": "塞舌爾",
"多米尼加": "多明尼加共和國",
"多明尼加": "多明尼加共和國",
"多米尼加联邦": "多明尼加聯邦",
"多米尼克": "多明尼加聯邦",
"安提瓜和巴布达": "安提瓜和巴布達",
"安地卡及巴布達": "安提瓜和巴布達",
"尼日利亚": "尼日利亞",
"奈及利亞": "尼日利亞",
"尼日尔": "尼日爾",
"尼日": "尼日爾",
"巴巴多斯": "巴巴多斯",
"巴貝多": "巴巴多斯",
"巴布亚新几内亚": "巴布亞新畿內亞",
"巴布亞紐幾內亞": "巴布亞新畿內亞",
"布基纳法索": "布基納法索",
"布吉納法索": "布基納法索",
"布隆迪": "布隆迪",
"蒲隆地": "布隆迪",
"義大利": "意大利",
"所罗门群岛": "所羅門群島",
"索羅門群島": "所羅門群島",
"斯威士兰": "斯威士蘭",
"史瓦濟蘭": "斯威士蘭",
"斯洛文尼亚": "斯洛文尼亞",
"斯洛維尼亞": "斯洛文尼亞",
"新西兰": "新西蘭",
"紐西蘭": "新西蘭",
"格林纳达": "格林納達",
"格瑞那達": "格林納達",
"格鲁吉亚": "喬治亞",
"格魯吉亞": "喬治亞",
"梵蒂冈": "梵蒂岡",
"毛里塔尼亚": "毛里塔尼亞",
"茅利塔尼亞": "毛里塔尼亞",
"毛里求斯": "毛里裘斯",
"模里西斯": "毛里裘斯",
"沙烏地阿拉伯": "沙特阿拉伯",
"波斯尼亚和黑塞哥维那": "波斯尼亞黑塞哥維那",
"波士尼亞赫塞哥維納": "波斯尼亞黑塞哥維那",
"津巴布韦": "津巴布韋",
"辛巴威": "津巴布韋",
"洪都拉斯": "洪都拉斯",
"宏都拉斯": "洪都拉斯",
"特立尼达和托巴哥": "特立尼達和多巴哥",
"千里達托貝哥": "特立尼達和多巴哥",
"瑙鲁": "瑙魯",
"諾魯": "瑙魯",
"瓦努阿图": "瓦努阿圖",
"萬那杜": "瓦努阿圖",
"科摩罗": "科摩羅",
"葛摩": "科摩羅",
"索马里": "索馬里",
"索馬利亞": "索馬里",
"老挝": "老撾",
"寮國": "老撾",
"肯尼亚": "肯雅",
"肯亞": "肯雅",
"莫桑比克": "莫桑比克",
"莫三比克": "莫桑比克",
"莱索托": "萊索托",
"賴索托": "萊索托",
"贝宁": "貝寧",
"貝南": "貝寧",
"赞比亚": "贊比亞",
"尚比亞": "贊比亞",
"阿塞拜疆": "阿塞拜疆",
"亞塞拜然": "阿塞拜疆",
"阿拉伯联合酋长国": "阿拉伯聯合酋長國",
"阿拉伯聯合大公國": "阿拉伯聯合酋長國",
"马尔代夫": "馬爾代夫",
"馬爾地夫": "馬爾代夫",
"馬利共和國": "馬里共和國",
"方便面": "即食麵",
"快速面": "即食麵",
"速食麵": "即食麵",
"泡麵": "即食麵",
"土豆": "馬鈴薯",
"华乐": "中樂",
"民乐": "中樂",
"計程車": "的士",
"出租车": "的士",
"公車": "巴士",
"自行车": "單車",
"犬只": "狗隻",
"台球": "桌球",
"撞球": "桌球",
"冰淇淋": "雪糕",
"賓士": "平治",
"捷豹": "積架",
"福斯": "福士",
"雪铁龙": "先進",
"雪鐵龍": "先進",
"沃尓沃": "富豪",
"马自达": "萬事得",
"馬自達": "萬事得",
"寶獅": "標致",
"拿破崙": "拿破侖",
"布什": "布殊",
"布希": "布殊",
"克林顿": "克林頓",
"柯林頓": "克林頓",
"萨达姆": "薩達姆",
"海珊": "侯賽因",
"侯赛因": "侯賽因",
"大卫·贝克汉姆": "大衛碧咸",
"迈克尔·欧文": "米高奧雲",
"珍妮弗·卡普里亚蒂": "卡佩雅蒂",
"马拉特·萨芬": "沙芬",
"迈克尔·舒马赫": "舒麥加",
"希特勒": "希特拉",
"狄安娜": "戴安娜",
"黛安娜": "戴安娜",
}

zh2CN = {
"記憶體": "内存",
"預設": "默认",
"串列": "串行",
"乙太網": "以太网",
"點陣圖": "位图",
"常式": "例程",
"游標": "光标",
"光碟": "光盘",
"光碟機": "光驱",
"全形": "全角",
"共用": "共享",
"載入": "加载",
"半形": "半角",
"變數": "变量",
"雜訊": "噪声",
"因數": "因子",
"功能變數名稱": "域名",
"音效卡": "声卡",
"字型大小": "字号",
"字型檔": "字库",
"欄位": "字段",
"字元": "字符",
"存檔": "存盘",
"定址": "寻址",
"章節附註": "尾注",
"非同步": "异步",
"匯流排": "总线",
"括弧": "括号",
"介面": "接口",
"控制項": "控件",
"許可權": "权限",
"碟片": "盘片",
"矽片": "硅片",
"矽谷": "硅谷",
"硬碟": "硬盘",
"磁碟": "磁盘",
"磁軌": "磁道",
"程式控制": "程控",
"運算元": "算子",
"演算法": "算法",
"晶片": "芯片",
"晶元": "芯片",
"片語": "词组",
"軟碟機": "软驱",
"快閃記憶體": "快闪存储器",
"滑鼠": "鼠标",
"進位": "进制",
"互動式": "交互式",
"優先順序": "优先级",
"感測": "传感",
"攜帶型": "便携式",
"資訊理論": "信息论",
"迴圈": "循环",
"防寫": "写保护",
"分散式": "分布式",
"解析度": "分辨率",
"伺服器": "服务器",
"等於": "等于",
"區域網": "局域网",
"巨集": "宏",
"掃瞄器": "扫瞄仪",
"寬頻": "宽带",
"資料庫": "数据库",
"乳酪": "奶酪",
"鉅賈": "巨商",
"手電筒": "手电",
"萬曆": "万历",
"永曆": "永历",
"辭彙": "词汇",
"母音": "元音",
"自由球": "任意球",
"頭槌": "头球",
"進球": "入球",
"顆進球": "粒入球",
"射門": "打门",
"蓋火鍋": "火锅盖帽",
"印表機": "打印机",
"打印機": "打印机",
"位元組": "字节",
"字節": "字节",
"列印": "打印",
"打印": "打印",
"硬體": "硬件",
"二極體": "二极管",
"二極管": "二极管",
"三極體": "三极管",
"三極管": "三极管",
"數位": "数码",
"數碼": "数码",
"軟體": "软件",
"軟件": "软件",
"網路": "网络",
"網絡": "网络",
"人工智慧": "人工智能",
"太空梭": "航天飞机",
"穿梭機": "航天飞机",
"網際網路": "因特网",
"互聯網": "因特网",
"機械人": "机器人",
"機器人": "机器人",
"行動電話": "移动电话",
"流動電話": "移动电话",
"調制解調器": "调制解调器",
"數據機": "调制解调器",
"短訊": "短信",
"簡訊": "短信",
"烏茲別克": "乌兹别克斯坦",
"查德": "乍得",
"乍得": "乍得",
"也門": "",
"葉門": "也门",
"伯利茲": "伯利兹",
"貝里斯": "伯利兹",
"維德角": "佛得角",
"佛得角": "佛得角",
"克羅地亞": "克罗地亚",
"克羅埃西亞": "克罗地亚",
"岡比亞": "冈比亚",
"甘比亞": "冈比亚",
"幾內亞比紹": "几内亚比绍",
"幾內亞比索": "几内亚比绍",
"列支敦斯登": "列支敦士登",
"列支敦士登": "列支敦士登",
"利比里亞": "利比里亚",
"賴比瑞亞": "利比里亚",
"加納": "加纳",
"迦納": "加纳",
"加彭": "加蓬",
"加蓬": "加蓬",
"博茨瓦納": "博茨瓦纳",
"波札那": "博茨瓦纳",
"卡塔爾": "卡塔尔",
"卡達": "卡塔尔",
"盧旺達": "卢旺达",
"盧安達": "卢旺达",
"危地馬拉": "危地马拉",
"瓜地馬拉": "危地马拉",
"厄瓜多爾": "厄瓜多尔",
"厄瓜多": "厄瓜多尔",
"厄立特里亞": "厄立特里亚",
"厄利垂亞": "厄立特里亚",
"吉布堤": "吉布提",
"吉布地": "吉布提",
"哈薩克": "哈萨克斯坦",
"哥斯達黎加": "哥斯达黎加",
"哥斯大黎加": "哥斯达黎加",
"圖瓦盧": "图瓦卢",
"吐瓦魯": "图瓦卢",
"土庫曼": "土库曼斯坦",
"聖盧西亞": "圣卢西亚",
"聖露西亞": "圣卢西亚",
"聖吉斯納域斯": "圣基茨和尼维斯",
"聖克里斯多福及尼維斯": "圣基茨和尼维斯",
"聖文森特和格林納丁斯": "圣文森特和格林纳丁斯",
"聖文森及格瑞那丁": "圣文森特和格林纳丁斯",
"聖馬力諾": "圣马力诺",
"聖馬利諾": "圣马力诺",
"圭亞那": "圭亚那",
"蓋亞那": "圭亚那",
"坦桑尼亞": "坦桑尼亚",
"坦尚尼亞": "坦桑尼亚",
"埃塞俄比亞": "埃塞俄比亚",
"衣索匹亞": "埃塞俄比亚",
"衣索比亞": "埃塞俄比亚",
"吉里巴斯": "基里巴斯",
"基里巴斯": "基里巴斯",
"塔吉克": "塔吉克斯坦",
"塞拉利昂": "塞拉利昂",
"塞普勒斯": "塞浦路斯",
"塞浦路斯": "塞浦路斯",
"塞舌爾": "塞舌尔",
"塞席爾": "塞舌尔",
"多明尼加共和國": "多米尼加",
"多明尼加": "多米尼加",
"多明尼加聯邦": "多米尼加联邦",
"多米尼克": "多米尼加联邦",
"安提瓜和巴布達": "安提瓜和巴布达",
"安地卡及巴布達": "安提瓜和巴布达",
"尼日利亞": "尼日利亚",
"奈及利亞": "尼日利亚",
"尼日爾": "尼日尔",
"尼日": "尼日尔",
"巴貝多": "巴巴多斯",
"巴巴多斯": "巴巴多斯",
"巴布亞新畿內亞": "巴布亚新几内亚",
"巴布亞紐幾內亞": "巴布亚新几内亚",
"布基納法索": "布基纳法索",
"布吉納法索": "布基纳法索",
"蒲隆地": "布隆迪",
"布隆迪": "布隆迪",
"希臘": "希腊",
"帛琉": "帕劳",
"義大利": "意大利",
"意大利": "意大利",
"所羅門群島": "所罗门群岛",
"索羅門群島": "所罗门群岛",
"汶萊": "文莱",
"斯威士蘭": "斯威士兰",
"史瓦濟蘭": "斯威士兰",
"斯洛文尼亞": "斯洛文尼亚",
"斯洛維尼亞": "斯洛文尼亚",
"新西蘭": "新西兰",
"紐西蘭": "新西兰",
"格林納達": "格林纳达",
"格瑞那達": "格林纳达",
"格魯吉亞": "乔治亚",
"喬治亞": "乔治亚",
"梵蒂岡": "梵蒂冈",
"毛里塔尼亞": "毛里塔尼亚",
"茅利塔尼亞": "毛里塔尼亚",
"毛里裘斯": "毛里求斯",
"模里西斯": "毛里求斯",
"沙地阿拉伯": "沙特阿拉伯",
"沙烏地阿拉伯": "沙特阿拉伯",
"波斯尼亞黑塞哥維那": "波斯尼亚和黑塞哥维那",
"波士尼亞赫塞哥維納": "波斯尼亚和黑塞哥维那",
"津巴布韋": "津巴布韦",
"辛巴威": "津巴布韦",
"宏都拉斯": "洪都拉斯",
"洪都拉斯": "洪都拉斯",
"特立尼達和多巴哥": "特立尼达和托巴哥",
"千里達托貝哥": "特立尼达和托巴哥",
"瑙魯": "瑙鲁",
"諾魯": "瑙鲁",
"瓦努阿圖": "瓦努阿图",
"萬那杜": "瓦努阿图",
"溫納圖": "瓦努阿图",
"科摩羅": "科摩罗",
"葛摩": "科摩罗",
"象牙海岸": "科特迪瓦",
"突尼西亞": "突尼斯",
"索馬里": "索马里",
"索馬利亞": "索马里",
"老撾": "老挝",
"寮國": "老挝",
"肯雅": "肯尼亚",
"肯亞": "肯尼亚",
"蘇利南": "苏里南",
"莫三比克": "莫桑比克",
"莫桑比克": "莫桑比克",
"萊索托": "莱索托",
"賴索托": "莱索托",
"貝寧": "贝宁",
"貝南": "贝宁",
"贊比亞": "赞比亚",
"尚比亞": "赞比亚",
"亞塞拜然": "阿塞拜疆",
"阿塞拜疆": "阿塞拜疆",
"阿拉伯聯合酋長國": "阿拉伯联合酋长国",
"阿拉伯聯合大公國": "阿拉伯联合酋长国",
"南韓": "韩国",
"馬爾代夫": "马尔代夫",
"馬爾地夫": "马尔代夫",
"馬爾他": "马耳他",
"馬利共和國": "马里共和国",
"即食麵": "方便面",
"快速面": "方便面",
"速食麵": "方便面",
"泡麵": "方便面",
"笨豬跳": "蹦极跳",
"绑紧跳": "蹦极跳",
"冷盤": "凉菜",
"冷菜": "凉菜",
"散钱": "零钱",
"谐星": "笑星",
"夜学": "夜校",
"华乐": "民乐",
"中樂": "民乐",
"屋价": "房价",
"的士": "出租车",
"計程車": "出租车",
"公車": "公共汽车",
"單車": "自行车",
"節慶": "节日",
"芝士": "乾酪",
"狗隻": "犬只",
"士多啤梨": "草莓",
"忌廉": "奶油",
"桌球": "台球",
"撞球": "台球",
"雪糕": "冰淇淋",
"衞生": "卫生",
"衛生": "卫生",
"賓士": "奔驰",
"平治": "奔驰",
"積架": "捷豹",
"福斯": "大众",
"福士": "大众",
"雪鐵龍": "雪铁龙",
"萬事得": "马自达",
"馬自達": "马自达",
"寶獅": "标志",
"拿破崙": "拿破仑",
"布殊": "布什",
"布希": "布什",
"柯林頓": "克林顿",
"克林頓": "克林顿",
"薩達姆": "萨达姆",
"海珊": "萨达姆",
"梵谷": "凡高",
"大衛碧咸": "大卫·贝克汉姆",
"米高奧雲": "迈克尔·欧文",
"卡佩雅蒂": "珍妮弗·卡普里亚蒂",
"沙芬": "马拉特·萨芬",
"舒麥加": "迈克尔·舒马赫",
"希特拉": "希特勒",
"黛安娜": "戴安娜",
"希拉": "赫拉",
}

zh2SG = {
"方便面": "快速面",
"速食麵": "快速面",
"即食麵": "快速面",
"蹦极跳": "绑紧跳",
"笨豬跳": "绑紧跳",
"凉菜": "冷菜",
"冷盤": "冷菜",
"零钱": "散钱",
"散紙": "散钱",
"笑星": "谐星",
"夜校": "夜学",
"民乐": "华乐",
"住房": "住屋",
"房价": "屋价",
"泡麵": "快速面",
}
