# Supplementary material for: Microblog-HAN: A micro-blog rumor detection model based on heterogeneous graph attention network
Source: PLoS One. 2022 Apr 12;17(4):e0266598. doi: 10.1371/journal.pone.0266598 (PMC9004763; doi:10.1371/journal.pone.0266598)
Supplement: S1 File — (ZIP) [file pone.0266598.s008.zip › code/train/train.ipynb]

# %% [code]
from glob import glob
import os
import numpy as np
import matplotlib.pyplot as plt
import shutil
from torchvision import transforms
from torchvision import models
import torch
from torch.autograd import Variable
import torch.nn as nn
import torch.nn.functional as F
from torch.optim import lr_scheduler
from torch import optim
from torchvision.datasets import ImageFolder
from torchvision.utils import make_grid
from torch.utils.data import Dataset,DataLoader
import torch as th

import dgl
from dgl import function as fn
from dgl.nn.functional import edge_softmax
from dgl.base import DGLError
from dgl.nn.pytorch.utils import Identity
from dgl.utils import expand_as_pair

from sklearn.metrics import f1_score
from sklearn.metrics import precision_score
from sklearn.metrics import recall_score

from scipy import sparse
from scipy import io as sio
import random
import datetime

import argparse

# %% [markdown]
**GATConv_Weighted**: This part is the modification of GATConv from dgl.

# %% [code]

class GATConv_Weighted(nn.Module):
    r"""

    Description
    -----------
    Apply `Graph Attention Network <https://arxiv.org/pdf/1710.10903.pdf>`__
    over an input signal.

    .. math::
        h_i^{(l+1)} = \sum_{j\in \mathcal{N}(i)} \alpha_{i,j} W^{(l)} h_j^{(l)}

    where :math:`\alpha_{ij}` is the attention score bewteen node :math:`i` and
    node :math:`j`:

    .. math::
        \alpha_{ij}^{l} &= \mathrm{softmax_i} (e_{ij}^{l})

        e_{ij}^{l} &= \mathrm{LeakyReLU}\left(\vec{a}^T [W h_{i} \| W h_{j}]\right)

    Parameters
    ----------
    in_feats : int, or pair of ints
        Input feature size; i.e, the number of dimensions of :math:`h_i^{(l)}`.
        GATConv can be applied on homogeneous graph and unidirectional
        `bipartite graph <https://docs.dgl.ai/generated/dgl.bipartite.html?highlight=bipartite>`__.
        If the layer is to be applied to a unidirectional bipartite graph, ``in_feats``
        specifies the input feature size on both the source and destination nodes.  If
        a scalar is given, the source and destination node feature size would take the
        same value.
    out_feats : int
        Output feature size; i.e, the number of dimensions of :math:`h_i^{(l+1)}`.
    num_heads : int
        Number of heads in Multi-Head Attention.
    feat_drop : float, optional
        Dropout rate on feature. Defaults: ``0``.
    attn_drop : float, optional
        Dropout rate on attention weight. Defaults: ``0``.
    negative_slope : float, optional
        LeakyReLU angle of negative slope. Defaults: ``0.2``.
    residual : bool, optional
        If True, use residual connection. Defaults: ``False``.
    activation : callable activation function/layer or None, optional.
        If not None, applies an activation function to the updated node features.
        Default: ``None``.
    allow_zero_in_degree : bool, optional
        If there are 0-in-degree nodes in the graph, output for those nodes will be invalid
        since no message will be passed to those nodes. This is harmful for some applications
        causing silent performance regression. This module will raise a DGLError if it detects
        0-in-degree nodes in input graph. By setting ``True``, it will suppress the check
        and let the users handle it by themselves. Defaults: ``False``.
    bias : bool, optional
        If True, learns a bias term. Defaults: ``True``.

    Note
    ----
    Zero in-degree nodes will lead to invalid output value. This is because no message
    will be passed to those nodes, the aggregation function will be appied on empty input.
    A common practice to avoid this is to add a self-loop for each node in the graph if
    it is homogeneous, which can be achieved by:

    >>> g = ... # a DGLGraph
    >>> g = dgl.add_self_loop(g)

    Calling ``add_self_loop`` will not work for some graphs, for example, heterogeneous graph
    since the edge type can not be decided for self_loop edges. Set ``allow_zero_in_degree``
    to ``True`` for those cases to unblock the code and handle zero-in-degree nodes manually.
    A common practise to handle this is to filter out the nodes with zero-in-degree when use
    after conv.

    Examples
    --------
    >>> import dgl
    >>> import numpy as np
    >>> import torch as th
    >>> from dgl.nn import GATConv

    >>> # Case 1: Homogeneous graph
    >>> g = dgl.graph(([0,1,2,3,2,5], [1,2,3,4,0,3]))
    >>> g = dgl.add_self_loop(g)
    >>> feat = th.ones(6, 10)
    >>> gatconv = GATConv(10, 2, num_heads=3)
    >>> res = gatconv(g, feat)
    >>> res
    tensor([[[ 3.4570,  1.8634],
            [ 1.3805, -0.0762],
            [ 1.0390, -1.1479]],
            [[ 3.4570,  1.8634],
            [ 1.3805, -0.0762],
            [ 1.0390, -1.1479]],
            [[ 3.4570,  1.8634],
            [ 1.3805, -0.0762],
            [ 1.0390, -1.1479]],
            [[ 3.4570,  1.8634],
            [ 1.3805, -0.0762],
            [ 1.0390, -1.1479]],
            [[ 3.4570,  1.8634],
            [ 1.3805, -0.0762],
            [ 1.0390, -1.1479]],
            [[ 3.4570,  1.8634],
            [ 1.3805, -0.0762],
            [ 1.0390, -1.1479]]], grad_fn=<BinaryReduceBackward>)

    >>> # Case 2: Unidirectional bipartite graph
    >>> u = [0, 1, 0, 0, 1]
    >>> v = [0, 1, 2, 3, 2]
    >>> g = dgl.heterograph({('A', 'r', 'B'): (u, v)})
    >>> u_feat = th.tensor(np.random.rand(2, 5).astype(np.float32))
    >>> v_feat = th.tensor(np.random.rand(4, 10).astype(np.float32))
    >>> gatconv = GATConv((5,10), 2, 3)
    >>> res = gatconv(g, (u_feat, v_feat))
    >>> res
    tensor([[[-0.6066,  1.0268],
            [-0.5945, -0.4801],
            [ 0.1594,  0.3825]],
            [[ 0.0268,  1.0783],
            [ 0.5041, -1.3025],
            [ 0.6568,  0.7048]],
            [[-0.2688,  1.0543],
            [-0.0315, -0.9016],
            [ 0.3943,  0.5347]],
            [[-0.6066,  1.0268],
            [-0.5945, -0.4801],
            [ 0.1594,  0.3825]]], grad_fn=<BinaryReduceBackward>)
    """
    def __init__(self,
                 in_feats,
                 out_feats,
                 num_heads,
                 feat_drop=0.,
                 attn_drop=0.,
                 negative_slope=0.2,
                 residual=False,
                 activation=None,
                 allow_zero_in_degree=False,
                 bias=True):
        super(GATConv_Weighted, self).__init__()
        self._num_heads = num_heads
        self._in_src_feats, self._in_dst_feats = expand_as_pair(in_feats)
        self._out_feats = out_feats
        self._allow_zero_in_degree = allow_zero_in_degree
        if isinstance(in_feats, tuple):
            self.fc_src = nn.Linear(
                self._in_src_feats, out_feats * num_heads, bias=False)
            self.fc_dst = nn.Linear(
                self._in_dst_feats, out_feats * num_heads, bias=False)
        else:
            self.fc = nn.Linear(
                self._in_src_feats, out_feats * num_heads, bias=False)
        self.attn_l = nn.Parameter(th.FloatTensor(size=(1, num_heads, out_feats)))
        self.attn_r = nn.Parameter(th.FloatTensor(size=(1, num_heads, out_feats)))
        self.feat_drop = nn.Dropout(feat_drop)
        self.attn_drop = nn.Dropout(attn_drop)
        self.leaky_relu = nn.LeakyReLU(negative_slope)
        if bias:
            self.bias = nn.Parameter(th.FloatTensor(size=(num_heads * out_feats,)))
        else:
            self.register_buffer('bias', None)
        if residual:
            if self._in_dst_feats != out_feats * num_heads:
                self.res_fc = nn.Linear(
                    self._in_dst_feats, num_heads * out_feats, bias=False)
            else:
                self.res_fc = Identity()
        else:
            self.register_buffer('res_fc', None)
        self.reset_parameters()
        self.activation = activation

    def reset_parameters(self):
        """

        Description
        -----------
        Reinitialize learnable parameters.

        Note
        ----
        The fc weights :math:`W^{(l)}` are initialized using Glorot uniform initialization.
        The attention weights are using xavier initialization method.
        """
        gain = nn.init.calculate_gain('relu')
        if hasattr(self, 'fc'):
            nn.init.xavier_normal_(self.fc.weight, gain=gain)
        else:
            nn.init.xavier_normal_(self.fc_src.weight, gain=gain)
            nn.init.xavier_normal_(self.fc_dst.weight, gain=gain)
        nn.init.xavier_normal_(self.attn_l, gain=gain)
        nn.init.xavier_normal_(self.attn_r, gain=gain)
        if self.bias is not None:
            nn.init.constant_(self.bias, 0)
        if isinstance(self.res_fc, nn.Linear):
            nn.init.xavier_normal_(self.res_fc.weight, gain=gain)

    def set_allow_zero_in_degree(self, set_value):
        r"""

        Description
        -----------
        Set allow_zero_in_degree flag.

        Parameters
        ----------
        set_value : bool
            The value to be set to the flag.
        """
        self._allow_zero_in_degree = set_value


    def forward(self, graph, feat, get_attention=False):
        r"""

        Description
        -----------
        Compute graph attention network layer.

        Parameters
        ----------
        graph : DGLGraph
            The graph.
        feat : torch.Tensor or pair of torch.Tensor
            If a torch.Tensor is given, the input feature of shape :math:`(N, *, D_{in})` where
            :math:`D_{in}` is size of input feature, :math:`N` is the number of nodes.
            If a pair of torch.Tensor is given, the pair must contain two tensors of shape
            :math:`(N_{in}, *, D_{in_{src}})` and :math:`(N_{out}, *, D_{in_{dst}})`.
        get_attention : bool, optional
            Whether to return the attention values. Default to False.

        Returns
        -------
        torch.Tensor
            The output feature of shape :math:`(N, *, H, D_{out})` where :math:`H`
            is the number of heads, and :math:`D_{out}` is size of output feature.
        torch.Tensor, optional
            The attention values of shape :math:`(E, *, H, 1)`, where :math:`E` is the number of
            edges. This is returned only when :attr:`get_attention` is ``True``.

        Raises
        ------
        DGLError
            If there are 0-in-degree nodes in the input graph, it will raise DGLError
            since no message will be passed to those nodes. This will cause invalid output.
            The error can be ignored by setting ``allow_zero_in_degree`` parameter to ``True``.
        """
        with graph.local_scope():
            if not self._allow_zero_in_degree:
                if (graph.in_degrees() == 0).any():
                    raise DGLError('There are 0-in-degree nodes in the graph, '
                                   'output for those nodes will be invalid. '
                                   'This is harmful for some applications, '
                                   'causing silent performance regression. '
                                   'Adding self-loop on the input graph by '
                                   'calling `g = dgl.add_self_loop(g)` will resolve '
                                   'the issue. Setting ``allow_zero_in_degree`` '
                                   'to be `True` when constructing this module will '
                                   'suppress the check and let the code run.')

            if isinstance(feat, tuple):
                src_prefix_shape = feat[0].shape[:-1]
                dst_prefix_shape = feat[1].shape[:-1]
                h_src = self.feat_drop(feat[0])
                h_dst = self.feat_drop(feat[1])
                if not hasattr(self, 'fc_src'):
                    feat_src = self.fc(h_src).view(
                        *src_prefix_shape, self._num_heads, self._out_feats)
                    feat_dst = self.fc(h_dst).view(
                        *dst_prefix_shape, self._num_heads, self._out_feats)
                else:
                    feat_src = self.fc_src(h_src).view(
                        *src_prefix_shape, self._num_heads, self._out_feats)
                    feat_dst = self.fc_dst(h_dst).view(
                        *dst_prefix_shape, self._num_heads, self._out_feats)
            else:
                src_prefix_shape = dst_prefix_shape = feat.shape[:-1]
                h_src = h_dst = self.feat_drop(feat)
                feat_src = feat_dst = self.fc(h_src).view(
                    *src_prefix_shape, self._num_heads, self._out_feats)
                if graph.is_block:
                    feat_dst = feat_src[:graph.number_of_dst_nodes()]
                    h_dst = h_dst[:graph.number_of_dst_nodes()]
                    dst_prefix_shape = (graph.number_of_dst_nodes(),) + dst_prefix_shape[1:]
            # NOTE: GAT paper uses "first concatenation then linear projection"
            # to compute attention scores, while ours is "first projection then
            # addition", the two approaches are mathematically equivalent:
            # We decompose the weight vector a mentioned in the paper into
            # [a_l || a_r], then
            # a^T [Wh_i || Wh_j] = a_l Wh_i + a_r Wh_j
            # Our implementation is much efficient because we do not need to
            # save [Wh_i || Wh_j] on edges, which is not memory-efficient. Plus,
            # addition could be optimized with DGL's built-in function u_add_v,
            # which further speeds up computation and saves memory footprint.
            
            el = (feat_src * self.attn_l).sum(dim=-1).unsqueeze(-1)
            er = (feat_dst * self.attn_r).sum(dim=-1).unsqueeze(-1)
            graph.srcdata.update({'ft': feat_src, 'el': el})
            graph.dstdata.update({'er': er})
            graph.apply_edges(fn.u_add_v('el', 'er', 'e'))
            e = self.leaky_relu(graph.edata.pop('e'))
            e.add_(torch.log(graph.edata['w']).unsqueeze(1).unsqueeze(2).repeat(1,8,1))#Belle add
            
            # compute softmax
            graph.edata['a'] = self.attn_drop(edge_softmax(graph, e))

            # message passing
            graph.update_all(fn.u_mul_e('ft', 'a', 'm'),
                             fn.sum('m', 'ft'))
            rst = graph.dstdata['ft']
            # residual
            if self.res_fc is not None:
                # Use -1 rather than self._num_heads to handle broadcasting
                resval = self.res_fc(h_dst).view(*dst_prefix_shape, -1, self._out_feats)
                rst = rst + resval
            # bias
            if self.bias is not None:
                rst = rst + self.bias.view(
                    *((1,) * len(dst_prefix_shape)), self._num_heads, self._out_feats)
            # activation
            if self.activation:
                rst = self.activation(rst)

            if get_attention:
                return rst, graph.edata['a']
            else:
                return rst


# %% [markdown]
**AlexNet**: The implementation of AlexNet.

# %% [code]
class AlexLayer(nn.Module):
    def __init__(self):
        super(AlexLayer, self).__init__()
        self.conv1 = nn.Conv2d(3, 96,11,4,0) 
        self.pool = nn.MaxPool2d(3, 2)
        self.conv2 = nn.Conv2d(96, 256, 5, 1, 2)
        self.conv3 = nn.Conv2d(256, 384, 3, 1, 1)
        self.conv4 = nn.Conv2d(384,384, 3, 1, 1)
        self.conv5 = nn.Conv2d(384,256, 3, 1, 1)
        self.drop = nn.Dropout(0.5)
        self.fc1 = nn.Linear(1024, 500)

    def forward(self, x):
        x = self.pool(F.relu(self.conv1(x)))
        x = self.pool(F.relu(self.conv2(x)))
        x = F.relu(self.conv3(x))
        x = F.relu(self.conv4(x))
        x = self.pool(F.relu(self.conv5(x)))
        x = x.view(-1, self.num_flat_features(x))
        x = self.drop(F.relu(self.fc1(x)))
        return x

    def num_flat_features(self, x):
        size = x.size()[1:]  # all dimensions except the batch dimension
        num_features = 1
        for s in size:
            num_features *= s
        return num_features


# %% [markdown]
**MicroblogHAN**: The implementation of rumor detection model with the help of GATConv_Weighted, AlexNet and HANLayer.

# %% [code]
class SemanticAttention(nn.Module):
    def __init__(self, in_size, hidden_size=128):
        super(SemanticAttention, self).__init__()

        self.project = nn.Sequential(
            nn.Linear(in_size, hidden_size),
            nn.Tanh(),
            nn.Linear(hidden_size, 1, bias=False)
        )

    def forward(self, z):
        w = self.project(z).mean(0)                    # (M, 1) 
        beta = torch.softmax(w, dim=0)                 # (M, 1)  
        beta = beta.expand((z.shape[0],) + beta.shape) # (N, M, 1)

        return (beta * z).sum(1)                       # (N, D * K)

    
class HANLayer(nn.Module):
    """
    HAN layer.
    Arguments
    ---------
    num_meta_paths : number of homogeneous graphs generated from the metapaths.
    in_size : input feature dimension
    out_size : output feature dimension
    layer_num_heads : number of attention heads
    dropout : Dropout probability
    Inputs
    ------
    g : list[DGLGraph]
        List of graphs
    h : tensor
        Input features
    Outputs
    -------
    tensor
        The output feature
    """
    def __init__(self, num_meta_paths, in_size, out_size, layer_num_heads, dropout):
        super(HANLayer, self).__init__()

        # One GATConv_Weighted layer for each meta path based adjacency matrix
        self.gat_layers = nn.ModuleList()
        for i in range(num_meta_paths):
            self.gat_layers.append(GATConv_Weighted(in_size, out_size, layer_num_heads,
                                           dropout, dropout, activation=F.elu))
        
        self.semantic_attention = SemanticAttention(in_size=out_size * layer_num_heads)
        self.num_meta_paths = num_meta_paths

    def forward(self, gs, h):
        semantic_embeddings = []

        for i, g in enumerate(gs):
            semantic_embeddings.append(self.gat_layers[i](g, h).flatten(1))
        semantic_embeddings = torch.stack(semantic_embeddings, dim=1)                  # (N, M, D * K)

        return self.semantic_attention(semantic_embeddings)                            # (N, D * K)

    
class MicroblogHAN(nn.Module):
    def __init__(self, num_meta_paths, in_size, hidden_size, out_size, num_heads, dropout):
        super(MicroblogHAN, self).__init__()
        self.alexlayer=AlexLayer()
        self.layers = nn.ModuleList()
        
        self.layers.append(HANLayer(num_meta_paths, in_size, hidden_size, num_heads[0], dropout))
        for l in range(1, len(num_heads)):
            self.layers.append(HANLayer(num_meta_paths, hidden_size * num_heads[l-1],
                                        hidden_size, num_heads[l], dropout))
        self.predict = nn.Linear(hidden_size * num_heads[-1], out_size)

    def forward(self, g, h, p):
        k=self.alexlayer(p)      
        h=torch.cat((h,k),1)
        for gnn in self.layers:
            h = gnn(g, h)
        return self.predict(h)

# %% [code]
def set_random_seed(seed=0):
    """Set random seed.
    Parameters
    ----------
    seed : int
        Random seed to use
    """
    random.seed(seed)
    np.random.seed(seed)
    torch.manual_seed(seed)
    if torch.cuda.is_available():
        torch.cuda.manual_seed(seed)

        
def sample_mask(idx, l):
    """Create mask."""
    mask = torch.zeros(l)
    mask[idx] = 1
    #return np.array(mask, dtype=np.bool)
    return mask.byte()


#load training data
def load_data():
    #Belle 2021 code
    #data_path=r'weibo2021.mat'     #weibo2021
    #data_path=r'weibo2016.mat'   #weibo2016
    data_path='weibo2022.mat'    #weibo2022
    data=sio.loadmat(data_path)
    
    train_idx=[]
    val_idx=[]
    test_idx=[]
    for i in range(0,3898):
        train_idx.append(i)
    for i in range(3898,5196):
        val_idx.append(i)
    for i in range(5196,6494):
        test_idx.append(i)
    train_idx=np.array(train_idx)
    train_idx=train_idx.reshape((1,3898))#weibo2016 3732  weibo2021:3747  weibo2022:3898
    val_idx=np.array(val_idx)
    val_idx=val_idx.reshape((1,1298))#weibo2016 932  weibo2021:1249    weibo2022:1298
    test_idx=np.array(test_idx)
    test_idx=test_idx.reshape((1,1298))#weibo2016 932   weibo2021:1249   weibo2022:1298
    train_idx=torch.tensor(train_idx)
    val_idx=torch.tensor(val_idx)
    test_idx=torch.tensor(test_idx)
    
    y=data['label']
    labels=np.where(y==1)[1]
    labels=torch.from_numpy(labels)
    num_classes=y.shape[1]
    
    features=torch.from_numpy(data['feature']).float()
    N = features.shape[0]
    
    train_mask = sample_mask(train_idx, y.shape[0])
    val_mask = sample_mask(val_idx, y.shape[0])
    test_mask = sample_mask(test_idx, y.shape[0])
    
    #data_path2=r'preprocess_picture2021.mat'      #weibo2021
    #data_path2=r'preprocess_picture2016.mat'      #weibo2016
    data_path2=r'preprocess_picture2022.mat'  #weibo2022
    data2=sio.loadmat(data_path2)#Belle
    pictures = torch.from_numpy(data2['pictures']).float()
    
    data['PUP']=np.array(data['PUP'],dtype='float32')
    data['PCUCP']=np.array(data['PCUCP'],dtype='float32')
    data['PP']=np.array(data['PP'],dtype='float32')  
    data['PUP'] = sparse.csr_matrix(data['PUP'])
    data['PCUCP'] = sparse.csr_matrix(data['PCUCP'])
    data['PP'] = sparse.csr_matrix(data['PP'])
    author_g = dgl.from_scipy(data['PUP'],eweight_name='w')
    subject_g = dgl.from_scipy(data['PCUCP'],eweight_name='w')      
    topic_g=dgl.from_scipy(data['PP'],eweight_name='w')
    gs = [author_g, subject_g,topic_g]
    
    return gs, features, labels, num_classes, train_idx, val_idx, test_idx, \
           train_mask, val_mask, test_mask,pictures


def score(logits, labels):
    _, indices = torch.max(logits, dim=1)
    prediction = indices.long().cpu().numpy()
    labels = labels.cpu().numpy()
    right=(prediction == labels)
    
    accuracy = (prediction == labels).sum() / len(prediction)
    micro_f1 = f1_score(labels, prediction, average='micro',)
    macro_f1 = f1_score(labels, prediction, average='macro')
    precision=precision_score(labels, prediction,average=None)
    recall=recall_score(labels, prediction,average=None)
    f1=f1_score(labels, prediction, average=None)
    print('Recall：',recall)
    print('Precision：',precision)
    print('F1：',f1)
    return accuracy, micro_f1, macro_f1


def evaluate(model, g, p, features, labels, mask, loss_func):
    model.eval()
    with torch.no_grad():
        logits = model(g, features, p)
    loss = loss_func(logits[mask], labels[mask])
    accuracy, micro_f1, macro_f1 = score(logits[mask], labels[mask])

    return loss, accuracy, micro_f1, macro_f1


class EarlyStopping(object):
    def __init__(self, patience=10):
        dt = datetime.datetime.now()
        self.filename = 'early_stop_{}_{:02d}-{:02d}-{:02d}.pth'.format(
            dt.date(), dt.hour, dt.minute, dt.second)
        self.patience = patience
        self.counter = 0
        self.best_acc = None
        self.best_loss = None
        self.early_stop = False

    def step(self, loss, acc, model):
        if self.best_loss is None:
            self.best_acc = acc
            self.best_loss = loss
            self.save_checkpoint(model)
        elif (loss > self.best_loss) and (acc < self.best_acc):
            self.counter += 1
            print(f'EarlyStopping counter: {self.counter} out of {self.patience}')
            if self.counter >= self.patience:
                self.early_stop = True
        else:
            if (loss <= self.best_loss) and (acc >= self.best_acc):
                self.save_checkpoint(model)
            self.best_loss = np.min((loss, self.best_loss))
            self.best_acc = np.max((acc, self.best_acc))
            self.counter = 0
        return self.early_stop

    def save_checkpoint(self, model):
        """Saves model when validation loss decreases."""
        torch.save(model.state_dict(), self.filename)

    def load_checkpoint(self, model):
        """Load the latest checkpoint."""
        model.load_state_dict(torch.load(self.filename))

# %% [markdown]
**main**

# %% [code]
def main(args):
    Loss_list = []
    Accuracy_list = []
    E=[]

    model = MicroblogHAN(num_meta_paths=3,
            in_size=6500,
            hidden_size=args['hidden_units'],
            out_size=2,#num_classes
            num_heads=[8],#args['num_heads']
            dropout=args['dropout']).to(args['device'])
    
    #load training data
    g, features, labels, num_classes, train_idx, val_idx, test_idx, train_mask, val_mask, test_mask,pictures = load_data()

    features = features.to(args['device'])
    labels = labels.to(args['device'])
    train_mask = train_mask.to(args['device'])
    val_mask = val_mask.to(args['device'])
    test_mask = test_mask.to(args['device'])
    pictures = pictures.to(args['device'])
    g = [graph.to(args['device']) for graph in g]
    
    stopper = EarlyStopping(patience=args['patience'])
    loss_fcn = torch.nn.CrossEntropyLoss()
    optimizer = torch.optim.Adam(model.parameters(), lr=args['lr'],
                                 weight_decay=args['weight_decay'])

    
    #start training
    for epoch in range(args['num_epochs']):
        model.train()
        logits = model(g, features, pictures)
        loss = loss_fcn(logits[train_mask], labels[train_mask])

        optimizer.zero_grad()
        loss.backward()
        optimizer.step()

        train_acc, train_micro_f1, train_macro_f1 = score(logits[train_mask], labels[train_mask])
        val_loss, val_acc, val_micro_f1, val_macro_f1 = evaluate(model, g, pictures, features, labels, val_mask, loss_fcn)#Belle p
        
        Loss_list.append(val_loss)
        Accuracy_list.append(val_acc)
        E.append(epoch)
        
        early_stop = stopper.step(val_loss.data.item(), val_acc, model)

        print('Epoch {:d} | Train Loss {:.4f} | Train Micro f1 {:.4f} | Train Macro f1 {:.4f} | '
              'Val Loss {:.4f} | Val Micro f1 {:.4f} | Val Macro f1 {:.4f}'.format(
            epoch + 1, loss.item(), train_micro_f1, train_macro_f1, val_loss.item(), val_micro_f1, val_macro_f1))
        print('train_acc:',train_acc)
        if early_stop:
            break

    stopper.load_checkpoint(model)
    
    test_loss, test_acc, test_micro_f1, test_macro_f1 = evaluate(model, g, pictures, features, labels, test_mask, loss_fcn)
    print('Test loss {:.4f} | Test Micro f1 {:.4f} | Test Macro f1 {:.4f}'.format(
        test_loss.item(), test_micro_f1, test_macro_f1))
    print('test_acc:',test_acc)
    
    
    # draw accuracy and loss curve
    x1=E
    x2=E
    y1 = Accuracy_list
    y2 = Loss_list
    plt.subplot(2, 1, 1)
    plt.plot(x1, y1, '.-')
    plt.title('Val accuracy vs. epoches')
    plt.ylabel('Val accuracy')
    my_x_ticks = np.arange(0, E[-1]+1, 50)
    my_y_ticks = np.arange(0, 1.1, 0.1)
    plt.xticks(my_x_ticks)
    plt.yticks(my_y_ticks)
    
    plt.subplot(2, 1, 2)
    plt.plot(x2, y2, 'r.-')
    plt.xlabel('Val loss vs. epoches')
    plt.ylabel('Val loss')
    my_x_ticks = np.arange(0, E[-1]+1, 50)
    my_y_ticks = np.arange(0, 1+0.1, 0.1)
    plt.xticks(my_x_ticks)
    plt.yticks(my_y_ticks)
    
    plt.savefig("accuracy_loss.jpg") 
    fig = plt.gcf()
    fig.savefig('accuracy_loss.svg',format='svg')
    plt.show()
    
    

# The configuration below is from the paper.
default_configure = {
    'lr': 0.001,             # Learning rate
    'num_heads': [8],        # Number of attention heads for node-level attention
    'hidden_units': 8,
    'dropout': 0.6,
    'weight_decay': 0.001,
    'num_epochs': 600,
    'patience': 100
}

def setup():
    args={}
    args.update(default_configure)
    set_random_seed(1)
    args['device'] = 'cuda:0' if torch.cuda.is_available() else 'cpu'
    return args
    
if __name__ == '__main__': 
    
    args = setup()
    main(args)
